# Supplementary material for: Changes in the Ixodes ricinus microbiome associated with artificial tick feeding
Source: Front Microbiol. 2023 Jan 10;13:1050063. doi: 10.3389/fmicb.2022.1050063 (PMC9871825; doi:10.3389/fmicb.2022.1050063)
Supplement: Supplementary file 2 [file Data_Sheet_2.xlsx]

## Sheet: Reads_before
SampleID	Sample.Blank	Group	Sex	Pools.Indiv	LibrarySize	Index
mal.negg	control	Blank	Male	Individual	2846	1
neg.egg	control	Blank	Egg	Individual	7011	2			Total_librarysize	Median_library	Mean_library	SD_library
ny.neg	control	Blank	Nymph	Individual	7232	3		IVG+_C	974469	73528	74959.2	8292.44
feml.neg	control	Blank	Female	Individual	15390	4		IVG+	456022	77964	76003.7	11109.3
femvivo1	sample	C	Female	Individual	68402	6		C	518447	72052	74063.9	4492.61
femvivo3	sample	C	Female	Individual	71167	8
femvivo4	sample	C	Female	Individual	71792	9
femvivo5	sample	C	Female	Individual	72052	10
femvivo6	sample	C	Female	Individual	73528	11
femvivo7	sample	C	Female	Individual	79791	14
femvivo8	sample	C	Female	Individual	81715	16
femvitroAB1	sample	IVG+	Female	Individual	55534	5
femvitroAB2	sample	IVG+	Female	Individual	69950	7
femvitroAB3	sample	IVG+	Female	Individual	74815	12
femvitroAB4	sample	IVG+	Female	Individual	81113	15
femvitroAB5	sample	IVG+	Female	Individual	86334	17
femvitroAB6	sample	IVG+	Female	Individual	88276	18

## Sheet: Reads_after
SampleID	Sample.Blank	Group	Sex	Pools.Indiv	is.neg	LibrarySize
femvitroAB1	sample	IVG+	Female	Individual	FALSE	55493
femvitroAB2	sample	IVG+	Female	Individual	FALSE	69927			Total_librarysize	Median_library	Mean_library	SD_library
femvitroAB3	sample	IVG+	Female	Individual	FALSE	74788		IVG+_C	972544	73372	74811.1	8289.58
femvitroAB4	sample	IVG+	Female	Individual	FALSE	88237		IVG+	455806	77916	75967.7	11109.4
femvitroAB5	sample	IVG+	Female	Individual	FALSE	81044		C	516738	71773	73819.7	4438.61
femvitroAB6	sample	IVG+	Female	Individual	FALSE	86317
femvivo1	sample	C	Female	Individual	FALSE	68114
femvivo3	sample	C	Female	Individual	FALSE	71773
femvivo4	sample	C	Female	Individual	FALSE	73372
femvivo5	sample	C	Female	Individual	FALSE	79159
femvivo6	sample	C	Female	Individual	FALSE	71622
femvivo7	sample	C	Female	Individual	FALSE	71113
femvivo8	sample	C	Female	Individual	FALSE	81585

## Sheet: Alpha-Div
SampleID	Group	Observed	Chao1	ACE	Shannon	Simpson
femvitroAB1	IVG+	726	818.805	879.768	0.988808	0.3429
femvitroAB2	IVG+	1338	2207.8	2356.26	1.10132	0.275698
femvitroAB3	IVG+	907	1404.49	1537.5	0.792842	0.240988
femvitroAB4	IVG+	974	1563.43	1600.27	0.713192	0.190131
femvitroAB5	IVG+	849	1391.92	1391.57	0.698647	0.177057
femvitroAB6	IVG+	857	1154.58	1207.63	0.68236	0.185019
femvivo1	C	1383	2441.48	2423.2	1.95892	0.673694
femvivo3	C	2044	3352.15	3281.04	2.67792	0.683737
femvivo4	C	1214	1926.69	1975.23	1.54452	0.490232
femvivo5	C	735	1721.04	1872.48	0.782895	0.246844
femvivo6	C	1205	1697.73	1752.62	1.53159	0.407581
femvivo7	C	850	1313.41	1346.3	1.21556	0.367761
femvivo8	C	1354	1650.93	1703.84	1.69579	0.466382

## Sheet: OTU
#OTU_num	femvitroAB1	femvitroAB2	femvitroAB3	femvitroAB4	femvitroAB5	femvitroAB6	femvitro4	femvivo1	femvivo3	femvivo4	femvivo5	femvivo6	femvivo7	femvivo8	feml.neg	mal.negg	ny.neg	neg.egg	Taxonomy
#Total_tag	57975	70554	75165	88764	81484	86768	77742	69401	73141	73989	80083	72564	71475	82642	19090	3358	7590	8978
#Uniq_tag	2441	604	350	488	371	434	243	999	1089	461	292	772	308	927	3700	512	358	1967
#Tax_tag	55161	68434	74487	87542	80564	85934	77397	66390	68827	72763	78816	70815	70712	81085	15390	2846	7232	7011
#Unclassified_tag	373	1516	328	734	549	400	102	2012	3225	765	975	977	455	630	0	0	0	0
OTU_1	7186	59398	64903	79331	73459	77825	70299	1616	1564	1032	1084	1074	1479	1212	0	0	0	0	k__Bacteria;p__Proteobacteria;c__Alphaproteobacteria;o__Rickettsiales;f__Rickettsiaceae;g__Rickettsia;s__
OTU_2	44400	3604	5720	3141	2969	3878	4162	34932	38936	51437	5485	54942	56225	59209	0	0	0	0	k__Bacteria;p__Proteobacteria;c__Alphaproteobacteria;o__Rickettsiales;f__Midichloriaceae;g__Candidatus_Midichloria;s__
OTU_3	1	53	186	28	44	92	0	13690	3895	8169	462	2864	5322	4664	0	0	0	0	k__Bacteria;p__Tenericutes;c__Mollicutes;o__Entomoplasmatales;f__Spiroplasmataceae;g__Spiroplasma
OTU_4	9	217	188	1369	116	66	18	10143	9569	5483	68467	2908	2218	4295	6	0	1	0	k__Bacteria;p__Actinobacteria;c__unidentified_Actinobacteria;o__Streptomycetales;f__Streptomycetaceae;g__Streptomyces
OTU_5	2	0	0	1	31	0	1	3	2	2	65	5	0	5	9	0	3127	0	k__Bacteria;p__Proteobacteria;c__Gammaproteobacteria;o__Pseudomonadales;f__Moraxellaceae;g__Acinetobacter;s__Acinetobacter_baumannii
OTU_6	0	182	4	20	4	50	0	6	4	18	15	0	1	0	0	0	0	0	k__Bacteria
OTU_7	0	0	0	3	6	0	0	0	0	0	0	0	0	0	0	0	1372	0	k__Bacteria;p__Proteobacteria;c__Gammaproteobacteria;o__Pseudomonadales;f__Moraxellaceae;g__Acinetobacter;s__Acinetobacter_sp_CIP_5382
OTU_8	0	8	0	0	13	3	0	4	1493	14	18	1061	241	470	0	0	0	0	k__Bacteria
OTU_9	0	11	7	141	51	6	0	719	364	500	24	787	347	1646	0	0	0	0	k__Bacteria
OTU_10	0	0	0	0	0	3	9	6	0	0	10	0	0	1	0	62	0	1	k__Bacteria;p__Proteobacteria;c__Gammaproteobacteria;o__Pseudomonadales;f__Moraxellaceae;g__Enhydrobacter;s__Moraxella_osloensis
OTU_11	0	0	0	0	0	0	0	0	0	0	0	0	0	0	0	0	0	0	k__Bacteria
OTU_12	0	0	0	0	0	0	0	0	0	0	0	0	0	0	9	0	0	4	k__Bacteria;p__Proteobacteria;c__Alphaproteobacteria;o__Rhizobiales;f__Rhizobiaceae;g__Shinella;s__
OTU_13	0	1	2	0	67	2	1	21	2	4	3	5	5	7	25	0	0	0	k__Bacteria;p__Actinobacteria;c__unidentified_Actinobacteria;o__Propionibacteriales;f__Propionibacteriaceae;g__Cutibacterium;s__Cutibacterium_acnes
OTU_14	0	0	0	0	0	0	0	0	0	0	0	0	0	0	2	0	0	0	k__Bacteria;p__Actinobacteria;c__unidentified_Actinobacteria;o__Micrococcales;f__Micrococcaceae;g__Rothia;s__Rothia_nasimurium
OTU_15	0	0	0	0	0	0	0	0	0	0	0	0	0	0	5	0	2	0	k__Bacteria;p__Latescibacteria;c__;o__;f__;g__;s__
OTU_16	0	0	0	0	0	0	0	1	2	0	7	0	4	0	0	0	0	0	k__Bacteria;p__Firmicutes;c__Bacilli;o__Lactobacillales;f__Streptococcaceae;g__Streptococcus
OTU_17	0	5	0	0	4	0	0	0	695	4	2	152	165	523	0	0	0	0	k__Bacteria
OTU_18	0	0	0	0	0	0	0	0	0	0	0	0	0	0	0	0	0	0	k__Bacteria;p__Firmicutes;c__Bacilli;o__Lactobacillales;f__Lactobacillaceae;g__Lactobacillus
OTU_19	41	18	20	15	32	21	38	115	304	58	71	67	85	83	0	161	157	24	k__Bacteria;p__Actinobacteria;c__unidentified_Actinobacteria;o__Corynebacteriales;f__Corynebacteriaceae;g__unidentified_Corynebacteriaceae
OTU_20	0	7	3	1	1	2	0	23	85	37	10	44	16	33	0	0	111	0	k__Bacteria;p__Actinobacteria;c__unidentified_Actinobacteria;o__Corynebacteriales;f__Corynebacteriaceae;g__unidentified_Corynebacteriaceae;s__Corynebacterium_tuberculostearicum
OTU_21	0	2	2	2	0	0	0	26	0	63	30	18	0	2	3	0	18	1	k__Bacteria;p__Cyanobacteria;c__unidentified_Cyanobacteria;o__unidentified_Cyanobacteria;f__unidentified_Cyanobacteria;g__unidentified_Cyanobacteria;s__Lactuca_sativa
OTU_22	0	0	0	0	0	0	0	0	0	0	0	0	0	0	0	0	2	16	k__Bacteria;p__Proteobacteria;c__Gammaproteobacteria;o__Pseudomonadales;f__Moraxellaceae;g__Acinetobacter;s__Acinetobacter_junii
OTU_23	0	0	0	0	0	0	0	0	0	0	0	0	0	0	0	0	0	0	k__Bacteria;p__Bacteroidetes;c__Bacteroidia;o__Sphingobacteriales;f__Sphingobacteriaceae;g__Sphingobacterium;s__Sphingobacterium_faecium
OTU_24	0	0	0	0	0	0	0	0	0	4	0	0	1	0	0	0	2	0	k__Bacteria;p__Firmicutes;c__Erysipelotrichia;o__Erysipelotrichales;f__Erysipelotrichaceae;g__Dubosiella;s__
OTU_25	20	0	0	0	0	0	0	1	2	2	0	0	3	795	0	0	0	0	k__Bacteria
OTU_26	220	512	238	0	2	391	0	0	0	1	0	0	3	0	0	0	0	0	k__Bacteria
OTU_27	1	0	0	1	0	0	0	0	0	0	0	0	0	0	0	0	2	0	k__Bacteria;p__Firmicutes;c__Bacilli;o__Lactobacillales;f__Lactobacillaceae;g__Lactobacillus;s__Lactobacillus_reuteri
OTU_28	1	0	3	5	0	3	0	5	5	11	1	4	0	6	0	0	0	0	k__Bacteria
OTU_29	0	0	0	0	0	0	0	0	0	0	0	0	0	0	138	0	157	0	k__Bacteria;p__Proteobacteria;c__Deltaproteobacteria;o__Desulfovibrionales;f__Desulfovibrionaceae;g__;s__
OTU_30	0	0	1	0	0	1	0	4	8	1	0	0	2	0	4	20	181	24	k__Bacteria;p__Proteobacteria;c__Gammaproteobacteria;o__Pseudomonadales;f__Pseudomonadaceae;g__Pseudomonas;s__Pseudomonas_monteilii
OTU_31	0	0	0	1	0	0	0	0	0	0	0	0	0	0	1	4	0	6	k__Bacteria;p__Actinobacteria;c__unidentified_Actinobacteria;o__Micrococcales;f__Microbacteriaceae;g__Microbacterium
OTU_32	0	0	6	0	0	0	0	0	2	1	0	0	0	0	0	0	0	0	k__Bacteria
OTU_33	45	33	126	75	91	197	34	49	202	431	10	370	380	293	0	0	0	0	k__Bacteria
OTU_34	0	1	0	0	0	0	0	4	0	2	0	0	0	0	0	0	0	0	k__Bacteria
OTU_35	0	4	0	0	0	0	0	2	188	5	4	0	1	3	246	6	34	11	k__Bacteria;p__Actinobacteria;c__unidentified_Actinobacteria;o__Micrococcales;f__Micrococcaceae;g__Glutamicibacter;s__Glutamicibacter_arilaitensis
OTU_36	0	0	0	1	0	0	0	125	0	2	5	2	0	1	21	0	0	27	k__Bacteria;p__Proteobacteria;c__Alphaproteobacteria;o__Sphingomonadales;f__Sphingomonadaceae;g__Sphingomonas;s__Sphingomonas_panni
OTU_37	15	4	3	3	10	1	6	3	8	21	0	13	0	0	2	12	0	6	k__Bacteria;p__Firmicutes;c__Bacilli;o__Bacillales;f__Staphylococcaceae;g__Staphylococcus;s__Staphylococcus_cohnii
OTU_38	1	0	2	7	0	0	0	53	11	34	139	8	24	57	0	0	0	0	k__Bacteria;p__Actinobacteria;c__unidentified_Actinobacteria;o__Micrococcales;f__Brevibacteriaceae;g__Brevibacterium
OTU_39	0	0	0	0	0	0	0	0	0	0	5	0	0	0	0	0	0	0	k__Bacteria;p__Proteobacteria;c__Gammaproteobacteria;o__Pseudomonadales;f__Moraxellaceae;g__Acinetobacter;s__Acinetobacter_towneri
OTU_40	0	0	2	1	0	4	0	17	46	1	1	38	13	5	0	0	0	0	k__Bacteria
OTU_41	1	3	11	6	5	18	5	11	6	17	3	49	54	30	0	0	0	0	k__Bacteria
OTU_42	0	0	0	0	0	0	0	0	0	0	0	0	0	0	10	0	0	0	k__Bacteria;p__Proteobacteria;c__Gammaproteobacteria;o__unidentified_Gammaproteobacteria;f__Burkholderiaceae;g__Cupriavidus
OTU_43	0	0	0	0	0	0	0	0	0	0	0	0	0	2	0	0	0	0	k__Bacteria;p__Actinobacteria;c__unidentified_Actinobacteria;o__Micrococcales;f__Micrococcaceae;g__Citricoccus
OTU_44	37	12	9	60	16	13	23	53	73	47	6	129	14	75	0	0	0	0	k__Bacteria
OTU_45	21	17	5	89	3	18	3	1	86	1	2	30	0	44	0	0	0	0	k__Bacteria
OTU_46	0	0	0	0	0	0	0	0	0	0	0	0	0	0	0	0	0	0	k__Bacteria
OTU_47	0	0	0	0	0	0	0	0	0	0	0	0	0	0	0	0	0	0	k__Bacteria;p__Firmicutes;c__Clostridia;o__Clostridiales;f__Lachnospiraceae;g__unidentified_Lachnospiraceae;s__Clostridiales_bacterium_CHKCI001
OTU_48	3	0	0	3	0	0	0	0	0	0	78	0	0	4	11	0	17	0	k__Bacteria;p__Firmicutes;c__Clostridia;o__Clostridiales;f__Peptostreptococcaceae;g__Romboutsia;s__
OTU_49	0	1	0	3	24	0	0	1	29	0	80	0	0	2	2	0	2	0	k__Bacteria;p__Firmicutes;c__Bacilli;o__Lactobacillales;f__Lactobacillaceae;g__Lactobacillus
OTU_50	0	0	0	0	0	0	0	0	0	0	0	0	0	0	0	0	0	0	k__Bacteria;p__Cyanobacteria;c__unidentified_Cyanobacteria;o__unidentified_Cyanobacteria;f__unidentified_Cyanobacteria;g__unidentified_Cyanobacteria
OTU_51	25	5	6	0	7	6	0	0	3	3	2	2	2	1	0	0	0	0	k__Bacteria
OTU_52	0	0	0	0	0	0	0	0	0	0	0	0	0	0	79	158	0	694	k__Bacteria;p__Proteobacteria;c__Alphaproteobacteria;o__Rhodobacterales;f__Rhodobacteraceae;g__Ruegeria
OTU_53	0	0	3	0	0	0	0	7	19	1	43	0	0	0	492	1	2	0	k__Bacteria;p__Firmicutes;c__Clostridia;o__Clostridiales;f__Lachnospiraceae;g__unidentified_Lachnospiraceae;s__Tyzzerella_sp_Marseille-P3062
OTU_54	0	0	1	0	0	0	0	0	0	1	0	0	0	12	0	0	0	0	k__Bacteria;p__Proteobacteria;c__Gammaproteobacteria;o__Pseudomonadales;f__Moraxellaceae;g__Acinetobacter;s__Acinetobacter_ursingii
OTU_55	0	0	0	0	0	0	0	0	0	0	0	0	0	0	0	0	0	0	k__Bacteria;p__Firmicutes;c__Bacilli;o__Lactobacillales;f__Carnobacteriaceae;g__Atopostipes;s__
OTU_56	2	5	10	452	1	4	3	1	0	16	20	0	0	2	0	1	1	1	k__Bacteria;p__Proteobacteria;c__Alphaproteobacteria;o__Rhodobacterales;f__Rhodobacteraceae;g__Paracoccus
OTU_57	36	0	0	1	3	0	1	0	1	0	0	0	0	358	0	0	0	0	k__Bacteria
OTU_58	0	1	0	4	0	0	0	1	25	0	158	0	0	0	1	0	0	0	k__Bacteria;p__Firmicutes;c__Bacilli;o__Lactobacillales;f__Lactobacillaceae;g__Lactobacillus
OTU_59	451	286	128	0	0	225	41	3	548	177	0	0	278	87	0	0	0	0	k__Bacteria
OTU_60	0	0	0	0	0	0	0	0	0	0	0	0	0	0	0	0	0	0	k__Bacteria;p__Bacteroidetes;c__Bacteroidia;o__Bacteroidales;f__Prevotellaceae;g__unidentified_Prevotellaceae
OTU_61	0	0	0	0	0	0	0	0	0	0	0	0	0	0	0	0	0	0	k__Bacteria;p__Actinobacteria;c__unidentified_Actinobacteria;o__Corynebacteriales;f__Corynebacteriaceae;g__Lawsonella;s__
OTU_62	0	0	0	0	0	1	0	0	0	0	0	0	0	0	2	0	0	0	k__Bacteria;p__Proteobacteria;c__Gammaproteobacteria;o__unidentified_Gammaproteobacteria;f__Burkholderiaceae;g__Ralstonia;s__Ralstonia_insidiosa
OTU_63	0	0	0	0	0	0	0	0	0	0	0	0	0	0	0	0	0	0	k__Bacteria;p__unidentified_Bacteria;c__unidentified_Bacteria;o__unidentified_Bacteria;f__unidentified_Bacteria;g__unidentified_Bacteria
OTU_64	0	0	0	0	0	0	0	0	0	0	0	0	0	0	0	0	0	0	k__Bacteria;p__Firmicutes;c__Bacilli;o__Lactobacillales;f__Aerococcaceae;g__Abiotrophia;s__
OTU_65	4	0	0	0	0	0	0	0	0	1	0	0	0	0	0	0	0	0	k__Bacteria;p__Firmicutes;c__Bacilli;o__Lactobacillales;f__Streptococcaceae;g__Streptococcus;s__Streptococcus_gallolyticus_subsp_macedonicus
OTU_66	0	0	0	3	0	0	0	0	0	0	0	0	0	0	0	0	0	0	k__Bacteria
OTU_67	0	0	0	0	0	0	0	0	0	0	0	0	0	0	2	0	0	6	k__Bacteria;p__Proteobacteria;c__Gammaproteobacteria;o__Pseudomonadales;f__Pseudomonadaceae;g__Pseudomonas;s__Pseudomonas_aeruginosa
OTU_68	0	0	0	0	0	0	0	0	0	0	0	0	0	0	0	0	0	0	k__Bacteria;p__Firmicutes;c__Bacilli;o__Bacillales;f__Staphylococcaceae
OTU_69	0	0	0	0	0	0	0	0	0	0	0	0	0	0	0	0	0	0	k__Bacteria
OTU_70	0	0	0	0	0	0	0	0	0	0	0	0	0	0	0	0	0	0	k__Bacteria;p__Bacteroidetes;c__Bacteroidia;o__Bacteroidales;f__Barnesiellaceae;g__Barnesiella
OTU_71	0	0	0	0	0	0	0	0	0	0	0	0	0	0	0	0	0	0	k__Bacteria;p__Firmicutes;c__Clostridia;o__Clostridiales;f__Lachnospiraceae;g__Blautia
OTU_72	0	0	0	0	0	0	0	10	28	7	1	0	0	2	0	0	0	0	k__Bacteria
OTU_73	0	0	0	0	0	0	0	0	0	0	0	0	0	0	1	114	0	1	k__Bacteria;p__Firmicutes;c__Clostridia;o__Clostridiales;f__Ruminococcaceae;g__unidentified_Ruminococcaceae
OTU_74	0	0	0	0	0	0	0	0	14	1	0	0	0	0	0	0	393	2	k__Bacteria;p__Bacteroidetes;c__Bacteroidia;o__Bacteroidales;f__Bacteroidaceae;g__Bacteroides;s__Bacteroides_massiliensis
OTU_75	0	0	0	0	0	0	0	0	0	0	0	0	0	0	0	0	0	0	k__Bacteria
OTU_76	3	131	103	84	88	65	8	0	1	0	0	2	0	6	0	0	0	0	k__Bacteria
OTU_77	1	0	10	8	0	1	1	0	1	10	42	0	0	0	0	0	2	1	k__Bacteria;p__Firmicutes;c__Clostridia;o__Clostridiales;f__Lachnospiraceae;g__Blautia
OTU_78	0	0	0	0	0	0	0	0	0	0	0	0	0	0	0	0	0	0	k__Bacteria;p__Actinobacteria;c__unidentified_Actinobacteria;o__Corynebacteriales;f__Corynebacteriaceae;g__unidentified_Corynebacteriaceae;s__Corynebacterium_imitans
OTU_79	0	0	0	0	0	0	0	0	0	0	0	0	0	0	0	0	0	3	k__Bacteria;p__Proteobacteria;c__Gammaproteobacteria;o__Pseudomonadales;f__Moraxellaceae;g__Acinetobacter;s__Acinetobacter_tjernbergiae
OTU_80	0	2	0	0	0	0	0	25	189	0	0	14	0	38	0	0	0	0	k__Bacteria
OTU_81	0	0	0	0	0	0	0	0	0	0	0	0	0	0	0	0	0	0	k__Bacteria
OTU_82	0	1	3	0	0	0	2	0	0	0	0	0	0	0	0	0	0	0	k__Bacteria
OTU_83	43	6	29	19	100	82	19	0	16	2	1	0	39	0	0	0	0	0	k__Bacteria
OTU_84	2	7	2	2	0	2	3	0	293	16	0	6	0	0	0	0	0	0	k__Bacteria
OTU_85	0	83	38	7	1	93	17	0	0	3	0	0	1	0	0	0	0	0	k__Bacteria
OTU_86	0	0	0	0	0	0	0	0	0	0	0	0	0	0	0	50	0	333	k__Bacteria;p__Proteobacteria;c__Gammaproteobacteria;o__Alteromonadales;f__Colwelliaceae;g__Thalassotalea;s__Thalassotalea_marina
OTU_87	0	5	9	11	6	2	7	19	26	5	1	16	3	100	0	0	0	0	k__Bacteria
OTU_88	0	2	0	0	0	0	0	0	0	0	0	0	0	0	0	0	0	0	k__Bacteria;p__Firmicutes;c__Bacilli;o__Lactobacillales;f__Aerococcaceae;g__Aerococcus;s__Aerococcus_viridans
OTU_89	0	0	0	0	0	0	0	0	0	0	0	0	0	0	0	0	0	0	k__Bacteria
OTU_90	0	0	0	0	0	0	1	0	0	0	0	0	0	0	0	0	0	0	k__Bacteria;p__Proteobacteria;c__Alphaproteobacteria;o__Sphingomonadales;f__Sphingomonadaceae;g__Sphingobium;s__Sphingobium_amiense
OTU_91	60	21	20	0	3	34	72	0	0	0	0	0	0	1	0	0	0	0	k__Bacteria;p__Proteobacteria
OTU_92	0	0	0	0	0	0	0	0	0	0	0	0	0	0	2	0	0	2	k__Bacteria;p__Actinobacteria;c__unidentified_Actinobacteria;o__Micrococcales;f__Cellulomonadaceae;g__Cellulomonas;s__
OTU_93	1	0	0	0	0	0	0	0	0	0	0	0	0	58	0	0	0	0	k__Bacteria
OTU_94	0	14	51	11	9	83	1	0	0	0	0	1	2	0	0	0	0	0	k__Bacteria
OTU_95	0	14	11	0	0	79	0	21	16	5	0	0	18	15	0	0	0	0	Unknown
OTU_96	0	2	0	0	0	0	0	0	17	0	0	8	0	3	0	0	0	0	k__Bacteria
OTU_97	0	0	0	0	0	0	0	0	0	0	0	0	0	0	0	0	0	0	k__Bacteria;p__Firmicutes;c__Erysipelotrichia;o__Erysipelotrichales;f__Erysipelotrichaceae;g__Turicibacter;s__
OTU_98	0	0	0	0	0	0	0	0	0	0	0	0	0	0	7	0	4	0	k__Bacteria;p__Firmicutes;c__Erysipelotrichia;o__Erysipelotrichales;f__Erysipelotrichaceae;g__Faecalibaculum;s__
OTU_99	0	0	0	0	0	0	0	0	0	0	0	0	0	0	0	52	0	0	k__Archaea;p__Euryarchaeota;c__Methanobacteria;o__Methanobacteriales;f__Methanobacteriaceae;g__Methanobrevibacter;s__Methanobrevibacter_woesei
OTU_100	0	0	0	0	0	0	0	0	0	0	0	0	0	0	1	0	0	7	k__Bacteria;p__Proteobacteria;c__Alphaproteobacteria;o__Sphingomonadales;f__Sphingomonadaceae;g__Sphingorhabdus
OTU_101	0	0	0	0	0	0	0	8	0	0	0	0	0	0	0	0	0	0	k__Bacteria;p__Bacteroidetes;c__Bacteroidia;o__Bacteroidales;f__Muribaculaceae;g__;s__
OTU_102	0	2	0	0	0	1	0	0	0	0	0	0	0	0	0	0	0	0	k__Bacteria
OTU_103	0	0	0	0	0	1	0	7	43	12	0	22	8	55	0	0	0	0	k__Bacteria;p__;c__;o__;f__;g__;s__
OTU_104	7	79	80	119	101	117	77	0	0	0	0	0	0	0	0	0	0	0	k__Bacteria;p__Proteobacteria;c__Alphaproteobacteria;o__Rickettsiales;f__Rickettsiaceae;g__Rickettsia;s__
OTU_105	0	4	31	0	4	7	10	0	222	120	0	79	67	49	0	0	0	0	k__Bacteria
OTU_106	2	0	6	20	94	25	0	0	53	18	2	126	7	116	0	0	0	0	k__Bacteria
OTU_107	12	1	1	15	0	1	70	0	0	0	2	0	0	0	0	0	0	0	k__Bacteria
OTU_108	3	63	14	17	16	11	1	69	134	27	22	25	14	9	0	0	0	0	Unknown
OTU_109	1	32	37	2	8	0	6	5	0	0	0	0	19	0	0	0	0	0	k__Bacteria
OTU_110	0	0	0	0	0	0	0	0	0	0	0	0	0	0	0	0	0	0	k__Bacteria;p__Actinobacteria;c__unidentified_Actinobacteria;o__Corynebacteriales;f__Corynebacteriaceae;g__Corynebacterium;s__
OTU_111	0	0	0	0	0	0	0	0	0	0	0	0	0	0	0	0	0	0	k__Bacteria
OTU_112	0	0	0	0	0	0	0	0	0	0	0	0	0	0	1	0	0	0	k__Bacteria;p__Bacteroidetes;c__Bacteroidia;o__Bacteroidales;f__Rikenellaceae;g__Alistipes;s__
OTU_113	2	11	71	10	2	11	7	1	14	181	3	27	1	62	0	0	0	0	k__Bacteria
OTU_114	0	5	0	0	0	0	0	0	0	0	0	0	0	0	0	201	0	10	k__Bacteria;p__Firmicutes;c__Clostridia;o__Clostridiales;f__Ruminococcaceae;g__;s__
OTU_115	0	0	6	0	0	0	0	1	0	0	0	0	0	0	1	0	0	0	k__Bacteria;p__Firmicutes;c__Bacilli;o__Bacillales;f__Staphylococcaceae;g__Jeotgalicoccus;s__
OTU_116	0	3	0	0	0	0	0	4	181	14	0	0	0	0	0	0	0	0	k__Bacteria
OTU_117	0	0	0	0	4	4	0	0	12	8	1	594	267	5	0	0	0	0	k__Bacteria
OTU_118	0	7	2	4	1	2	15	10	50	3	4	6	8	2	0	93	0	3	k__Bacteria;p__Proteobacteria;c__Gammaproteobacteria;o__Enterobacteriales;f__Enterobacteriaceae;g__unidentified_Enterobacteriaceae;s__Escherichia_coli
OTU_119	0	73	8	20	28	5	1	23	132	9	35	37	10	4	0	0	0	0	Unknown
OTU_120	0	0	0	0	0	0	0	0	0	0	0	0	0	0	2	0	48	0	k__Bacteria;p__unidentified_Bacteria;c__unidentified_Bacteria;o__Campylobacterales;f__Helicobacteraceae;g__Helicobacter;s__Helicobacter_ganmani
OTU_121	0	0	0	0	0	0	0	0	0	0	0	0	0	0	0	0	0	0	k__Bacteria;p__Firmicutes;c__Bacilli;o__Bacillales;f__unidentified_Bacillales;g__Thermicanus;s__
OTU_122	0	0	1	0	0	4	0	4	98	156	1	0	89	3	0	0	0	0	k__Bacteria
OTU_123	0	0	0	0	0	0	0	0	0	0	0	0	0	0	0	0	0	0	k__Bacteria;p__Proteobacteria;c__Alphaproteobacteria;o__unidentified_Alphaproteobacteria;f__Acetobacteraceae;g__Roseomonas
OTU_124	0	0	7	0	0	0	0	0	0	0	0	0	0	0	0	0	0	0	k__Bacteria
OTU_125	0	0	0	0	0	0	0	0	0	0	0	0	0	145	0	0	0	0	k__Bacteria
OTU_126	4	81	40	5	6	9	9	7	57	6	0	37	21	28	0	0	0	0	k__Bacteria
OTU_127	1	0	0	0	0	0	0	0	0	0	0	0	2	5	0	0	0	0	k__Bacteria
OTU_128	0	0	0	0	0	0	0	0	0	0	0	0	0	0	0	0	0	0	k__Bacteria
OTU_129	0	0	0	0	0	0	0	0	0	0	0	0	0	0	0	0	0	0	k__Bacteria;p__Proteobacteria;c__Gammaproteobacteria;o__unidentified_Gammaproteobacteria;f__Burkholderiaceae;g__Parasutterella;s__
OTU_130	0	0	0	0	0	0	0	0	0	0	1	0	0	0	0	0	0	0	k__Bacteria
OTU_131	0	0	0	0	1	0	0	1	1	4	2	26	0	0	5	37	0	220	k__Bacteria;p__Proteobacteria;c__Gammaproteobacteria;o__Vibrionales;f__Vibrionaceae;g__Vibrio
OTU_132	0	0	0	0	0	0	0	0	0	0	0	0	0	0	0	0	0	0	k__Bacteria;p__Proteobacteria;c__Gammaproteobacteria;o__Xanthomonadales;f__Xanthomonadaceae;g__Lysobacter;s__Lysobacter_sp
OTU_133	0	0	0	0	0	0	0	0	0	0	0	0	0	0	0	0	0	0	k__Bacteria
OTU_134	0	0	0	0	0	0	0	0	0	0	0	0	0	0	0	0	0	0	k__Bacteria
OTU_135	0	62	2	45	17	0	0	75	93	2	71	24	3	12	0	0	0	0	Unknown
OTU_136	7	0	0	0	0	0	0	0	0	0	0	0	0	0	0	0	0	0	k__Bacteria
OTU_137	1	6	0	16	6	9	22	14	72	5	1	0	1	8	0	0	0	0	k__Bacteria
OTU_138	0	0	0	0	0	0	0	0	22	0	0	0	4	0	0	0	0	0	k__Bacteria
OTU_139	0	0	0	0	0	0	0	0	0	0	0	0	0	0	0	0	0	0	k__Bacteria;p__Firmicutes;c__Clostridia;o__Clostridiales;f__Lachnospiraceae
OTU_140	14	2	0	0	2	1	5	0	0	0	0	0	0	0	0	0	0	0	k__Bacteria
OTU_141	0	0	0	0	0	0	0	0	0	0	0	1	0	0	0	0	0	0	k__Bacteria
OTU_142	0	0	0	0	0	0	0	0	0	0	0	0	0	0	0	0	0	0	k__Bacteria;p__Bacteroidetes;c__Bacteroidia;o__Bacteroidales;f__Bacteroidaceae;g__Bacteroides;s__Bacteroides_sp_Marseille-P3166
OTU_143	0	0	0	0	0	0	0	0	0	0	0	0	0	0	0	0	0	0	k__Bacteria
OTU_144	0	0	0	0	0	0	0	0	0	0	0	0	0	0	0	0	0	0	k__Bacteria
OTU_145	0	100	16	3	0	37	0	0	2	0	0	0	1	0	0	0	0	0	k__Bacteria
OTU_146	0	0	0	2	0	0	7	1	1	0	115	0	1	0	36	2	0	3	k__Bacteria;p__Proteobacteria;c__Gammaproteobacteria;o__Pasteurellales;f__Pasteurellaceae;g__Haemophilus
OTU_147	0	9	0	5	103	22	19	3	23	0	0	8	0	0	0	0	0	0	k__Bacteria
OTU_148	0	0	0	0	0	0	0	0	0	0	0	0	0	0	1	0	0	0	k__Bacteria;p__Proteobacteria;c__Gammaproteobacteria;o__Enterobacteriales;f__Enterobacteriaceae;g__Serratia;s__Serratia_marcescens
OTU_149	0	2	0	0	0	0	0	0	0	0	0	0	0	389	0	0	0	0	k__Bacteria
OTU_150	0	0	1	51	17	0	94	0	0	0	0	0	0	0	0	0	0	0	k__Bacteria
OTU_151	0	0	0	0	0	0	0	0	0	0	0	0	0	0	1	82	0	204	k__Bacteria;p__Bacteroidetes;c__Bacteroidia;o__Chitinophagales;f__Saprospiraceae;g__Phaeodactylibacter;s__Phaeodactylibacter_xiamenensis
OTU_152	0	0	0	0	0	0	0	0	0	0	0	0	0	13	40	4	2	2	k__Bacteria;p__Actinobacteria;c__unidentified_Actinobacteria;o__Micrococcales;f__Intrasporangiaceae;g__Knoellia;s__
OTU_153	0	0	0	0	0	0	0	0	0	0	2	0	0	0	0	0	0	0	k__Bacteria
OTU_154	0	0	1	0	0	0	0	2	13	131	0	0	0	1	0	0	0	0	k__Bacteria
OTU_155	3	2	23	1	2	0	0	34	2	0	1	20	8	11	0	0	62	0	k__Bacteria;p__Bacteroidetes;c__Bacteroidia;o__Bacteroidales;f__Bacteroidaceae;g__Bacteroides;s__Bacteroides_plebeius
OTU_156	4	10	27	11	7	23	36	0	0	1	0	20	14	0	0	0	0	0	k__Bacteria
OTU_157	0	0	1	0	0	1	0	0	0	0	0	0	6	0	4	0	0	0	k__Bacteria;p__Proteobacteria;c__Gammaproteobacteria;o__unidentified_Gammaproteobacteria;f__Burkholderiaceae;g__Acidovorax
OTU_158	0	0	0	0	1	0	0	0	0	0	0	65	5	0	0	0	0	0	k__Bacteria
OTU_159	0	0	0	0	0	0	0	0	114	1	0	0	22	2	0	0	0	0	k__Bacteria
OTU_160	0	0	1	0	1	1	0	1	0	2	0	5	0	13	0	0	0	0	k__Bacteria
OTU_161	0	0	0	0	0	0	0	0	0	0	0	0	0	0	3	0	0	0	k__Bacteria;p__Proteobacteria;c__Alphaproteobacteria;o__Rhizobiales;f__Rhizobiaceae;g__unidentified_Rhizobiaceae
OTU_162	0	0	1	0	0	0	0	39	0	98	0	0	0	0	0	0	0	0	k__Bacteria
OTU_163	0	0	0	0	0	0	0	0	0	0	0	0	0	0	0	0	0	0	k__Bacteria
OTU_164	0	0	0	0	0	0	0	0	123	0	0	2	1	0	0	0	0	0	k__Bacteria
OTU_165	1	0	0	15	32	6	1	14	0	0	1	3	0	6	0	0	0	0	k__Bacteria
OTU_166	0	3	2	0	1	5	5	1	116	0	0	20	0	3	0	0	0	0	Unknown
OTU_167	5	88	18	47	70	12	3	198	184	34	77	114	17	13	0	0	0	0	k__Bacteria
OTU_168	2	0	0	0	0	1	0	3	25	18	0	1	0	8	0	0	0	0	k__Bacteria
OTU_169	0	20	5	45	0	5	0	10	38	9	64	0	6	2	0	0	0	0	k__Bacteria
OTU_170	0	0	0	0	0	0	0	1	0	0	0	0	0	0	1	0	0	0	k__Bacteria;p__Firmicutes;c__Clostridia;o__Clostridiales;f__Ruminococcaceae;g__unidentified_Ruminococcaceae
OTU_171	0	0	0	0	0	0	0	0	0	0	0	0	0	0	0	0	0	0	Unknown
OTU_172	0	0	0	0	0	0	0	0	0	0	0	0	0	0	0	45	0	226	k__Bacteria;p__Proteobacteria;c__Gammaproteobacteria;o__Alteromonadales;f__Pseudoalteromonadaceae;g__Pseudoalteromonas;s__Pseudoalteromonas_shioyasakiensis
OTU_173	0	0	0	0	0	0	0	0	0	0	0	0	0	0	0	0	0	0	k__Bacteria;p__Firmicutes;c__Clostridia;o__Clostridiales;f__Lachnospiraceae
OTU_174	0	0	0	0	0	0	0	0	0	0	0	0	0	1	0	0	0	0	k__Bacteria
OTU_175	0	0	0	0	0	0	0	0	0	0	0	0	0	0	0	0	0	0	k__Bacteria;p__Firmicutes;c__Clostridia;o__Clostridiales;f__Lachnospiraceae
OTU_176	0	0	0	0	0	0	0	0	0	0	0	0	0	0	0	0	0	0	k__Bacteria;p__Proteobacteria;c__Alphaproteobacteria;o__unidentified_Alphaproteobacteria;f__Acetobacteraceae;g__Roseomonas
OTU_177	0	0	0	0	0	0	0	0	0	0	0	0	0	0	0	69	0	257	k__Bacteria;p__Proteobacteria;c__Alphaproteobacteria;o__Rhodobacterales;f__Rhodobacteraceae;g__Marivita;s__
OTU_178	0	2	1	0	0	0	0	0	118	12	0	0	1	0	0	0	0	0	k__Bacteria
OTU_179	0	0	0	0	0	0	0	0	11	49	0	13	32	1	0	0	0	0	k__Bacteria
OTU_180	0	1	8	2	5	12	82	2	0	0	0	0	0	0	0	0	0	0	k__Bacteria
OTU_181	0	0	0	0	0	0	0	0	0	0	0	0	0	0	2	22	0	202	k__Bacteria;p__Proteobacteria;c__Alphaproteobacteria;o__Rhodobacterales;f__Rhodobacteraceae
OTU_182	0	0	0	0	0	0	0	0	0	0	0	0	0	0	0	0	0	0	k__Bacteria
OTU_183	3	1	2	1	8	0	0	1	121	14	0	25	16	39	0	0	0	0	k__Bacteria
OTU_184	26	0	15	0	6	0	0	0	0	4	0	6	0	0	0	0	253	0	k__Bacteria;p__Actinobacteria;c__unidentified_Actinobacteria;o__Micrococcales;f__Micrococcaceae;g__Rothia;s__Rothia_mucilaginosa
OTU_185	0	0	0	0	0	0	0	0	0	0	0	0	0	0	0	0	0	0	k__Bacteria
OTU_186	0	0	0	0	0	0	0	0	0	0	0	0	0	0	0	0	0	0	k__Bacteria;p__Proteobacteria;c__Gammaproteobacteria;o__unidentified_Gammaproteobacteria;f__unidentified_Gammaproteobacteria;g__Acidibacter;s__
OTU_187	0	0	1	0	0	0	0	0	12	104	0	0	0	0	0	0	0	0	Unknown
OTU_188	0	1	0	0	0	0	0	0	0	0	0	0	1	0	0	0	0	0	k__Bacteria
OTU_189	0	0	0	0	0	0	0	0	0	0	0	0	0	0	0	0	0	0	k__Bacteria
OTU_190	1	23	4	4	14	3	0	19	44	5	5	18	5	1	0	0	0	0	k__Bacteria
OTU_191	0	1	1	12	24	0	0	0	0	0	0	2	0	0	0	0	0	0	k__Bacteria
OTU_192	0	0	0	0	0	0	0	0	0	0	0	0	0	0	0	59	0	165	k__Bacteria;p__Proteobacteria;c__Gammaproteobacteria;o__unidentified_Gammaproteobacteria;f__Burkholderiaceae
OTU_193	3	0	1	0	3	2	11	1	6	15	0	30	0	15	0	0	0	0	k__Bacteria
OTU_194	0	47	6	28	15	2	0	57	84	8	45	21	2	9	0	0	0	0	k__Bacteria
OTU_195	0	0	0	0	0	0	0	0	0	0	0	0	0	0	30	65	0	307	k__Bacteria;p__Proteobacteria;c__Alphaproteobacteria;o__Rhodobacterales;f__Rhodobacteraceae
OTU_196	0	0	0	0	0	0	0	0	0	0	0	0	0	0	277	0	15	0	k__Bacteria;p__Proteobacteria;c__Deltaproteobacteria;o__Myxococcales;f__Archangiaceae;g__Anaeromyxobacter
OTU_197	0	2	0	0	0	0	0	0	0	0	0	0	0	0	0	0	0	0	k__Bacteria;p__Bacteroidetes;c__Bacteroidia;o__Flavobacteriales;f__unidentified_Flavobacteriales;g__Cloacibacterium;s__
OTU_198	0	22	14	3	47	7	14	0	19	12	0	2	1	5	0	0	0	0	k__Bacteria
OTU_199	0	0	0	0	0	0	0	0	0	0	0	0	0	0	0	0	0	0	k__Bacteria;p__Actinobacteria;c__unidentified_Actinobacteria;o__Actinomycetales;f__Actinomycetaceae;g__Actinomyces;s__
OTU_200	0	13	0	0	1	6	0	0	64	0	0	0	14	1	0	0	0	0	k__Bacteria
OTU_201	3	0	2	0	0	0	0	8	22	54	1	28	5	43	0	0	0	0	k__Bacteria
OTU_202	24	1	0	2	43	2	0	0	3	4	0	1	9	0	0	0	0	0	k__Bacteria
OTU_203	0	0	0	0	0	0	0	0	0	0	0	0	0	0	0	0	0	0	k__Bacteria;p__Firmicutes;c__Bacilli;o__Lactobacillales;f__Enterococcaceae;g__Enterococcus;s__Enterococcus_casseliflavus
OTU_204	0	0	0	0	1	0	0	0	5	4	0	186	24	0	0	0	0	0	k__Bacteria
OTU_205	0	0	0	0	0	0	0	0	19	0	0	62	24	15	0	0	0	0	k__Bacteria
OTU_206	0	0	0	0	0	0	0	0	0	0	0	0	0	0	0	0	0	0	k__Bacteria
OTU_207	0	2	4	13	1	3	12	0	29	17	0	15	0	20	0	0	0	0	k__Bacteria
OTU_208	0	0	0	0	0	0	0	27	1	15	0	0	2	0	1	1	0	0	k__Bacteria;p__Proteobacteria;c__Gammaproteobacteria;o__Pseudomonadales;f__Pseudomonadaceae;g__Pseudomonas
OTU_209	57	4	7	1	1	1	6	79	79	100	39	89	98	119	0	0	0	0	k__Bacteria;p__Proteobacteria;c__Alphaproteobacteria;o__Rickettsiales;f__Midichloriaceae;g__Candidatus_Midichloria;s__
OTU_210	0	0	0	0	0	0	0	0	0	0	0	0	0	0	8	0	0	4	k__Bacteria;p__Proteobacteria;c__Gammaproteobacteria;o__unidentified_Gammaproteobacteria;f__Burkholderiaceae;g__Massilia
OTU_211	0	5	47	6	45	13	12	11	46	103	0	66	13	177	0	0	0	0	k__Bacteria
OTU_212	9	0	0	9	0	2	0	19	1	6	3	2	0	11	0	0	0	0	k__Bacteria
OTU_213	0	11	0	0	0	0	2	0	82	2	0	0	0	0	0	0	0	0	Unknown
OTU_214	0	0	0	0	0	0	0	101	0	0	0	0	0	0	0	0	0	0	Unknown
OTU_215	1	56	2	8	11	2	1	40	94	3	11	15	3	1	0	0	0	0	Unknown
OTU_216	0	0	0	0	0	0	0	0	12	0	0	1	0	3	0	0	0	0	k__Bacteria
OTU_217	0	0	0	0	0	0	0	0	0	0	0	0	0	0	0	0	0	0	k__Bacteria;p__Firmicutes;c__Bacilli;o__Bacillales;f__unidentified_Bacillales;g__Exiguobacterium;s__Exiguobacterium_aurantiacum
OTU_218	0	0	6	0	1	0	0	0	6	0	0	65	2	26	0	0	0	0	k__Bacteria
OTU_219	0	0	0	0	0	0	0	0	0	0	0	0	0	0	0	0	0	135	k__Bacteria;p__Firmicutes;c__Clostridia;o__Clostridiales;f__Ruminococcaceae;g__unidentified_Ruminococcaceae;s__Ruminococcus_bicirculans
OTU_220	1	13	8	2	3	3	0	0	0	31	0	8	2	0	0	0	0	0	Unknown
OTU_221	0	0	0	0	0	0	0	0	5	1	0	0	0	0	1	0	0	156	k__Bacteria;p__Proteobacteria;c__Gammaproteobacteria;o__Aeromonadales;f__Aeromonadaceae;g__Aeromonas
OTU_222	0	0	0	0	0	0	1	0	0	0	0	0	0	0	0	0	0	0	k__Bacteria
OTU_223	0	17	2	20	12	3	1	53	32	4	38	27	4	4	0	0	0	0	Unknown
OTU_224	0	0	0	0	0	0	0	1	2	0	129	0	0	0	0	0	0	0	k__Bacteria;p__Bacteroidetes;c__Bacteroidia;o__Bacteroidales;f__Muribaculaceae;g__;s__
OTU_225	0	0	0	0	0	0	0	0	0	0	0	0	0	0	0	0	0	0	k__Bacteria
OTU_226	0	47	8	17	0	0	0	80	81	18	29	1	0	18	0	0	0	0	Unknown
OTU_227	0	0	0	6	68	0	2	0	0	0	0	17	0	0	0	0	0	0	k__Bacteria
OTU_228	0	0	0	0	0	0	0	0	0	0	0	0	0	0	0	0	0	0	k__Bacteria
OTU_229	1	0	1	0	0	6	1	0	36	2	0	3	0	98	0	0	0	0	k__Bacteria;p__Proteobacteria
OTU_230	0	0	26	0	0	10	30	9	56	2	0	8	1	16	0	0	0	0	k__Bacteria
OTU_231	2	0	0	2	0	1	4	60	3	8	0	2	0	4	0	0	0	0	k__Bacteria
OTU_232	4	0	0	0	0	0	0	0	0	0	0	0	0	0	0	0	0	0	k__Bacteria;p__Firmicutes;c__Clostridia;o__Clostridiales;f__Ruminococcaceae;g__unidentified_Ruminococcaceae;s__[Clostridium]_papyrosolvens
OTU_233	0	0	0	0	0	0	0	0	0	0	0	0	0	0	11	0	3	0	k__Bacteria;p__Firmicutes;c__Erysipelotrichia;o__Erysipelotrichales;f__Erysipelotrichaceae;g__Dubosiella;s__
OTU_234	0	0	0	0	0	0	0	0	0	0	0	0	0	0	0	0	0	0	k__Bacteria
OTU_235	0	0	0	2	0	0	0	0	0	0	130	0	1	3	0	0	13	0	k__Bacteria;p__Bacteroidetes;c__Bacteroidia;o__Bacteroidales;f__Muribaculaceae;g__;s__
OTU_236	0	0	0	0	0	0	0	0	0	0	0	0	0	0	0	0	0	0	k__Bacteria;p__Firmicutes;c__Clostridia;o__Clostridiales;f__Ruminococcaceae
OTU_237	0	2	2	0	3	4	0	0	11	25	0	118	9	30	0	0	0	0	k__Bacteria
OTU_238	0	0	0	0	0	0	0	0	0	1	0	0	0	0	0	0	0	0	k__Bacteria
OTU_239	0	0	0	0	0	0	0	0	0	0	0	0	0	0	13	126	4	5	k__Bacteria;p__Firmicutes;c__Bacilli;o__Bacillales;f__Bacillaceae;g__Bacillus;s__Bacillus_aryabhattai
OTU_240	0	0	0	0	0	0	0	0	0	0	0	0	0	0	0	0	0	0	k__Bacteria;p__Bacteroidetes;c__Bacteroidia;o__Bacteroidales;f__Bacteroidaceae;g__Bacteroides
OTU_241	0	0	0	0	0	0	0	0	0	0	0	0	0	0	45	58	0	162	k__Bacteria;p__Actinobacteria;c__unidentified_Actinobacteria;o__Micrococcales;f__Demequinaceae;g__Demequina;s__
OTU_242	0	0	0	0	0	0	0	0	0	0	0	0	0	0	5	0	1	1	k__Bacteria;p__Proteobacteria;c__Alphaproteobacteria;o__Caulobacterales;f__Caulobacteraceae;g__Caulobacter;s__Caulobacter_sp
OTU_243	0	4	1	10	8	4	3	0	0	0	1	1	0	0	0	0	0	0	k__Bacteria
OTU_244	10	12	0	0	6	4	5	0	0	0	0	14	4	25	0	0	0	0	k__Bacteria
OTU_245	0	3	1	25	0	2	3	7	82	10	2	16	4	10	0	0	0	0	k__Bacteria
OTU_246	0	35	24	1	3	3	0	36	62	37	2	9	4	6	0	0	0	0	Unknown
OTU_247	0	9	4	4	9	2	0	12	27	5	6	11	3	0	0	0	0	0	k__Bacteria
OTU_248	0	0	0	0	0	0	0	0	0	0	0	0	0	0	0	0	0	0	k__Bacteria;p__Firmicutes;c__Erysipelotrichia;o__Erysipelotrichales;f__Erysipelotrichaceae;g__Allobaculum;s__
OTU_249	0	0	0	0	0	0	0	0	0	0	0	0	0	0	0	0	0	0	k__Bacteria
OTU_250	0	0	0	0	0	0	0	0	0	0	0	0	0	0	27	15	0	99	k__Bacteria;p__Proteobacteria;c__Alphaproteobacteria;o__Rhodobacterales;f__Rhodobacteraceae;g__unidentified_Rhodobacteraceae;s__Rhodobacterales_bacterium_CB1025
OTU_251	5	0	4	0	9	1	0	18	17	22	1	180	0	140	0	0	0	0	k__Bacteria
OTU_252	0	0	0	0	0	0	0	0	0	0	0	0	0	0	0	49	0	126	k__Bacteria;p__Bacteroidetes;c__Bacteroidia;o__Flavobacteriales;f__Flavobacteriaceae;g__Winogradskyella;s__Winogradskyella_poriferorum
OTU_253	0	0	0	0	0	0	0	0	0	0	0	0	0	0	0	0	0	0	k__Bacteria
OTU_254	0	0	0	0	0	0	0	0	0	0	0	0	0	0	199	1	3	0	k__Bacteria;p__Proteobacteria;c__Deltaproteobacteria;o__Myxococcales;f__Archangiaceae;g__Anaeromyxobacter;s__
OTU_255	0	0	0	0	0	0	0	0	0	0	0	0	0	0	0	0	0	0	k__Bacteria;p__Actinobacteria;c__unidentified_Actinobacteria;o__Micrococcales;f__Intrasporangiaceae;g__Ornithinimicrobium;s__
OTU_256	0	0	0	0	0	0	0	0	0	0	0	0	0	0	0	0	0	0	k__Bacteria
OTU_257	2	65	7	31	21	6	1	102	123	11	43	47	8	13	0	0	0	0	k__Bacteria
OTU_258	0	0	0	0	0	0	0	0	0	0	0	0	0	0	0	0	0	0	k__Bacteria
OTU_259	0	0	0	0	0	0	0	0	0	0	0	0	0	0	0	0	0	0	k__Bacteria
OTU_260	0	0	0	0	2	0	0	0	0	0	0	0	0	0	5	3	10	2	k__Bacteria;p__Proteobacteria;c__Alphaproteobacteria;o__Rhizobiales;f__Rhizobiaceae
OTU_261	0	7	1	22	0	23	20	0	0	0	0	0	0	0	0	0	0	0	k__Bacteria
OTU_262	0	0	0	0	0	0	0	12	21	20	0	10	26	35	0	0	0	0	k__Bacteria
OTU_263	0	48	0	23	5	0	0	0	1	0	0	1	0	0	0	0	0	0	k__Bacteria
OTU_264	0	0	0	0	0	0	0	0	0	0	0	0	0	0	0	0	0	0	k__Bacteria;p__Firmicutes;c__Erysipelotrichia;o__Erysipelotrichales;f__Erysipelotrichaceae;g__Erysipelothrix;s__
OTU_265	0	0	0	0	0	0	0	0	0	0	0	0	0	0	26	0	54	0	k__Bacteria;p__Firmicutes;c__Clostridia;o__Clostridiales;f__Ruminococcaceae;g__unidentified_Ruminococcaceae;s__Ruminococcus_flavefaciens
OTU_266	0	0	0	0	0	0	0	0	0	0	0	0	0	0	2	0	0	0	k__Bacteria;p__Firmicutes;c__Clostridia;o__Clostridiales;f__Lachnospiraceae
OTU_267	0	0	0	0	0	0	0	0	0	0	0	0	0	0	0	0	0	0	k__Bacteria;p__Firmicutes;c__Clostridia;o__Clostridiales;f__unidentified_Clostridiales;g__Fonticella;s__Fonticella_tunisiensis
OTU_268	0	0	0	0	0	0	0	0	0	0	0	0	0	0	3	0	0	3	k__Bacteria;p__Proteobacteria;c__Gammaproteobacteria;o__unidentified_Gammaproteobacteria;f__Burkholderiaceae
OTU_269	5	23	17	1	9	0	0	13	41	26	2	10	1	26	0	0	0	0	k__Bacteria
OTU_270	2	1	1	0	21	0	0	0	0	0	0	0	0	0	0	0	72	21	k__Bacteria;p__Bacteroidetes;c__Bacteroidia;o__Bacteroidales;f__Bacteroidaceae;g__Bacteroides;s__Bacteroides_stercoris
OTU_271	0	0	0	0	0	0	0	0	0	0	0	0	0	0	0	0	0	0	k__Bacteria;p__Proteobacteria;c__Gammaproteobacteria;o__unidentified_Gammaproteobacteria;f__Neisseriaceae;g__;s__
OTU_272	0	0	0	0	0	0	0	0	0	0	0	0	0	8	0	0	0	0	k__Bacteria
OTU_273	0	0	0	0	0	0	0	0	0	0	0	0	0	0	0	0	0	0	k__Bacteria;p__Bacteroidetes;c__Bacteroidia;o__Bacteroidales;f__Bacteroidaceae;g__Bacteroides;s__Bacteroides_barnesiae
OTU_274	0	22	4	10	5	0	0	40	40	4	11	10	0	6	0	0	0	0	Unknown
OTU_275	0	0	0	0	0	0	0	0	0	0	0	0	0	0	0	0	0	0	k__Bacteria
OTU_276	0	2	5	2	0	80	0	0	0	0	0	0	0	0	0	0	0	0	k__Bacteria
OTU_277	0	0	0	5	0	0	0	0	0	0	1	0	0	0	0	0	0	0	k__Bacteria;p__Firmicutes;c__Clostridia;o__Clostridiales;f__unidentified_Clostridiales;g__Peptoniphilus
OTU_278	0	2	0	0	1	0	0	0	32	1	0	11	11	21	0	0	0	0	k__Bacteria
OTU_279	0	0	0	0	0	0	0	0	0	0	0	0	0	0	3	0	0	0	k__Bacteria;p__Proteobacteria;c__Gammaproteobacteria;o__unidentified_Gammaproteobacteria;f__Burkholderiaceae;g__Comamonas;s__Comamonas_testosteroni
OTU_280	0	0	0	1	0	0	0	0	0	0	103	0	0	0	0	0	1	0	k__Bacteria;p__Firmicutes;c__Clostridia;o__Clostridiales;f__Ruminococcaceae;g__unidentified_Ruminococcaceae;s__[Clostridium]_papyrosolvens
OTU_281	0	1	0	0	0	0	0	0	4	0	0	0	0	0	0	0	0	0	k__Bacteria
OTU_282	0	0	0	0	0	0	0	0	0	0	0	0	0	0	0	1	0	0	k__Bacteria;p__Bacteroidetes;c__Bacteroidia;o__Bacteroidales;f__Bacteroidaceae;g__Bacteroides;s__Bacteroides_acidifaciens
OTU_283	0	0	0	0	0	0	0	0	1	0	0	0	0	0	0	0	0	0	k__Bacteria;p__Bacteroidetes;c__Bacteroidia;o__Bacteroidales;f__Muribaculaceae;g__;s__
OTU_284	0	74	6	11	12	70	41	0	1	0	0	0	0	0	0	0	0	0	k__Bacteria
OTU_285	2	27	5	20	13	0	0	35	54	6	28	14	0	7	0	0	0	0	Unknown
OTU_286	3	0	3	9	0	0	11	0	2	0	0	28	0	0	0	0	0	0	k__Bacteria
OTU_287	0	0	3	0	0	0	0	0	0	0	0	0	0	0	7	0	0	7	k__Bacteria;p__Proteobacteria;c__Gammaproteobacteria;o__unidentified_Gammaproteobacteria;f__Burkholderiaceae;g__Massilia;s__
OTU_288	0	16	2	14	11	0	0	6	26	3	15	17	0	1	0	0	0	0	Unknown
OTU_289	0	0	0	0	0	12	0	0	3	27	0	42	0	6	0	0	0	0	k__Bacteria
OTU_290	0	0	0	0	7	0	0	34	0	0	0	23	0	0	0	0	0	0	k__Bacteria
OTU_291	0	2	1	0	0	1	0	0	0	6	0	0	1	3	0	0	0	0	k__Bacteria
OTU_292	0	0	0	0	0	2	0	1	0	0	0	0	0	0	0	0	0	0	k__Bacteria
OTU_293	0	0	0	0	0	0	0	3	74	1	0	0	0	5	0	0	0	0	k__Bacteria
OTU_294	30	0	0	0	0	0	0	0	0	0	0	0	0	0	2	8	31	0	k__Bacteria;p__Verrucomicrobia;c__Verrucomicrobiae;o__Verrucomicrobiales;f__Akkermansiaceae;g__Akkermansia
OTU_295	0	9	0	9	6	7	0	23	12	0	11	11	13	0	0	0	0	0	k__Bacteria
OTU_296	0	0	0	0	0	0	0	0	0	0	0	0	0	0	110	0	3	0	k__Bacteria;p__Acidobacteria;c__Acidobacteriia;o__Solibacterales;f__unidentified_Solibacterales;g__Bryobacter;s__
OTU_297	2	40	1	7	24	2	0	85	67	3	10	35	2	5	0	0	0	0	Unknown
OTU_298	0	0	0	0	0	0	0	0	0	0	0	0	0	0	30	0	3	0	k__Bacteria;p__Actinobacteria;c__unidentified_Actinobacteria;o__Micromonosporales;f__Micromonosporaceae
OTU_299	0	0	0	0	0	0	0	0	0	0	0	0	0	0	4	0	0	0	k__Bacteria;p__Firmicutes;c__Clostridia;o__Clostridiales;f__unidentified_Clostridiales;g__unidentified_Clostridiales;s__Clostridium_intestinale
OTU_300	0	0	0	0	0	0	0	0	0	0	76	0	0	0	2	0	1	0	k__Bacteria;p__unidentified_Bacteria;c__unidentified_Bacteria;o__unidentified_Bacteria;f__unidentified_Bacteria;g__Candidatus_Saccharimonas;s__
OTU_301	0	43	4	22	4	0	0	73	73	5	26	8	0	0	0	0	0	0	k__Bacteria
OTU_302	0	0	0	0	0	0	0	0	0	0	0	0	0	0	0	0	0	0	k__Bacteria;p__Bacteroidetes;c__Bacteroidia;o__Bacteroidales;f__Muribaculaceae;g__;s__
OTU_303	0	0	0	0	0	0	0	0	0	0	0	0	0	1	0	0	0	0	k__Bacteria
OTU_304	0	0	0	0	0	0	0	0	0	0	0	0	0	0	132	0	10	0	k__Bacteria;p__Actinobacteria;c__Coriobacteriia;o__;f__;g__;s__
OTU_305	5	24	17	0	1	13	5	0	4	19	0	2	25	22	0	0	0	0	k__Bacteria
OTU_306	0	2	0	0	0	0	0	0	67	0	0	0	0	0	0	0	0	0	k__Bacteria
OTU_307	0	0	0	0	0	1	0	0	0	0	0	0	0	0	0	0	0	0	k__Bacteria;p__Firmicutes;c__Clostridia;o__Clostridiales;f__Lachnospiraceae;g__unidentified_Lachnospiraceae;s__Clostridium_sp_Marseille-P3244
OTU_308	0	0	0	0	0	0	0	0	0	0	0	0	0	0	0	0	0	0	k__Bacteria;p__Firmicutes;c__Clostridia;o__Clostridiales;f__Ruminococcaceae;g__Faecalibacterium;s__
OTU_309	0	25	6	28	10	1	0	59	42	8	42	15	1	5	0	0	0	0	k__Bacteria
OTU_310	0	0	0	1	0	62	0	0	0	0	0	0	9	0	0	0	0	0	k__Bacteria
OTU_311	0	0	0	0	62	0	0	0	0	0	0	0	0	0	0	0	0	0	k__Bacteria
OTU_312	0	0	0	0	0	0	0	0	0	0	0	0	0	0	234	1	2	0	k__Bacteria;p__Proteobacteria;c__Alphaproteobacteria;o__Rhizobiales;f__Beijerinckiaceae;g__Methylocystis;s__
OTU_313	0	0	0	0	0	0	0	0	0	0	0	0	0	0	0	0	0	0	k__Bacteria;p__Proteobacteria;c__Gammaproteobacteria;o__unidentified_Gammaproteobacteria;f__Burkholderiaceae;g__Alcaligenes;s__Alcaligenes_faecalis
OTU_314	0	0	0	0	2	0	0	0	0	0	0	75	0	0	0	0	0	0	k__Bacteria
OTU_315	0	0	0	0	0	0	0	0	0	0	0	0	0	0	162	0	3	2	k__Bacteria;p__Proteobacteria;c__Alphaproteobacteria;o__Rhizobiales;f__Xanthobacteraceae
OTU_316	0	0	0	0	0	0	0	0	0	0	0	0	0	0	0	0	1	0	k__Bacteria;p__Firmicutes;c__Clostridia;o__Clostridiales;f__Ruminococcaceae;g__Intestinimonas;s__
OTU_317	0	0	0	0	0	0	0	0	0	0	0	0	0	0	0	0	0	0	k__Bacteria
OTU_318	0	0	0	0	0	0	0	0	0	0	0	0	0	0	0	0	0	0	k__Bacteria
OTU_319	0	0	0	0	0	0	0	10	66	67	0	17	18	0	0	0	0	0	Unknown
OTU_320	0	47	0	5	11	4	0	29	89	2	7	22	4	5	0	0	0	0	Unknown
OTU_321	0	0	0	0	0	0	0	0	0	0	0	0	0	0	0	0	0	0	k__Bacteria
OTU_322	0	0	0	0	0	0	0	29	0	6	0	0	0	5	0	0	0	0	k__Bacteria
OTU_323	0	0	0	0	0	0	0	0	10	1	0	20	21	19	0	0	0	0	k__Bacteria
OTU_324	0	0	0	0	0	0	0	0	0	3	0	4	0	3	0	0	0	0	k__Bacteria
OTU_325	0	0	0	0	0	0	0	0	0	0	0	0	0	0	0	0	0	0	k__Bacteria
OTU_326	7	0	0	0	0	0	0	0	0	0	0	4	5	0	0	0	0	0	k__Bacteria
OTU_327	0	0	0	0	0	0	0	0	0	0	0	0	0	0	0	0	0	0	k__Bacteria
OTU_328	0	0	0	0	0	0	0	0	0	0	0	0	0	0	218	0	3	6	k__Bacteria;p__Proteobacteria;c__Alphaproteobacteria;o__Rhizobiales;f__Xanthobacteraceae;g__Bradyrhizobium
OTU_329	0	2	2	0	0	1	0	1	0	3	0	0	0	13	0	0	0	0	k__Bacteria
OTU_330	4	0	0	0	0	0	0	0	0	0	0	0	0	58	0	0	0	0	Unknown
OTU_331	0	0	0	4	0	0	56	0	0	0	0	0	0	0	0	0	0	0	k__Bacteria
OTU_332	0	0	0	0	0	0	0	0	6	0	0	0	0	10	0	0	0	0	k__Bacteria
OTU_333	0	0	0	0	0	0	0	0	0	0	0	0	0	0	168	0	7	0	k__Bacteria;p__Acidobacteria;c__Holophagae;o__Holophagales;f__Holophagaceae;g__Geothrix;s__
OTU_334	0	0	0	0	0	0	0	0	0	0	0	0	0	0	0	0	0	0	k__Bacteria
OTU_335	0	5	4	0	2	32	0	0	0	0	0	0	0	0	0	0	0	0	Unknown
OTU_336	0	0	0	0	0	0	0	0	0	0	0	0	0	0	0	0	0	0	k__Bacteria;p__Actinobacteria;c__unidentified_Actinobacteria;o__Corynebacteriales;f__Corynebacteriaceae;g__unidentified_Corynebacteriaceae
OTU_337	0	0	0	0	0	0	0	0	0	0	0	0	0	0	0	0	0	0	k__Bacteria
OTU_338	0	0	0	0	0	0	0	0	0	0	0	0	0	0	0	0	0	0	k__Bacteria;p__Bacteroidetes;c__Bacteroidia;o__Bacteroidales;f__Muribaculaceae;g__;s__
OTU_339	0	27	12	1	4	2	0	14	46	17	1	4	3	24	0	0	0	0	k__Bacteria
OTU_340	0	0	0	0	0	0	0	0	0	0	0	0	0	0	0	0	0	0	k__Bacteria;p__Firmicutes;c__Clostridia;o__Clostridiales;f__unidentified_Clostridiales;g__unidentified_Clostridiales
OTU_341	0	0	0	0	0	0	0	0	0	0	0	0	0	0	0	0	0	0	Unknown
OTU_342	0	0	0	0	0	0	0	0	0	0	0	0	0	0	0	39	0	145	k__Bacteria;p__Bacteroidetes;c__Bacteroidia;o__Chitinophagales;f__Saprospiraceae
OTU_343	0	0	0	0	0	0	0	0	0	0	0	2	1	1	0	0	0	0	k__Bacteria
OTU_344	0	0	3	0	0	2	0	0	0	58	0	0	0	23	0	0	0	0	k__Bacteria
OTU_345	0	0	0	0	0	0	0	0	0	0	0	0	0	1	0	0	0	0	k__Bacteria
OTU_346	0	0	0	0	0	0	0	0	0	0	0	0	0	0	2	0	0	0	k__Bacteria;p__Bacteroidetes;c__Bacteroidia;o__Bacteroidales;f__Prevotellaceae;g__Alloprevotella;s__
OTU_347	0	0	0	0	0	0	0	0	4	0	0	0	31	38	0	0	0	0	k__Bacteria
OTU_348	0	0	2	0	12	0	0	42	0	5	0	20	0	0	0	0	0	0	Unknown
OTU_349	0	0	0	0	0	0	0	0	0	0	0	0	0	0	0	0	0	0	k__Bacteria;p__Bacteroidetes;c__Bacteroidia;o__Bacteroidales;f__Rikenellaceae;g__Alistipes;s__
OTU_350	0	4	1	0	2	4	16	0	23	0	0	0	0	18	0	0	0	0	k__Bacteria
OTU_351	0	0	0	4	0	12	1	0	6	6	0	0	5	5	0	0	0	0	k__Bacteria
OTU_352	0	3	0	0	2	1	0	0	0	0	0	2	0	0	0	0	0	0	k__Bacteria
OTU_353	1	1	0	0	10	0	0	0	0	0	0	0	0	0	0	0	0	0	k__Bacteria
OTU_354	0	0	0	0	0	0	0	0	0	0	0	0	0	0	0	0	0	0	k__Bacteria;p__Firmicutes;c__Clostridia;o__Clostridiales;f__unidentified_Clostridiales;g__unidentified_Clostridiales
OTU_355	0	0	0	0	0	0	0	0	10	0	0	29	0	20	0	0	0	0	k__Bacteria
OTU_356	11	4	0	1	2	3	0	0	1	0	0	0	11	0	0	0	0	0	k__Bacteria
OTU_357	1	3	0	1	0	1	0	0	0	8	0	10	12	41	0	0	0	0	k__Bacteria
OTU_358	33	1	1	3	0	0	5	4	47	0	0	3	0	0	0	0	0	0	k__Bacteria
OTU_359	0	35	7	23	9	0	0	60	77	11	29	13	0	0	0	0	0	0	k__Bacteria
OTU_360	0	8	3	53	0	2	1	10	12	8	80	0	3	0	0	0	0	0	k__Bacteria
OTU_361	0	52	10	10	16	4	3	50	108	20	12	24	7	7	0	0	0	0	k__Bacteria
OTU_362	0	0	0	0	0	0	0	0	0	0	0	0	0	0	0	21	0	111	k__Bacteria;p__Proteobacteria;c__Alphaproteobacteria;o__Rhodobacterales;f__Rhodobacteraceae;g__Lentibacter;s__
OTU_363	0	0	0	0	72	9	0	0	0	0	0	0	0	0	0	0	0	0	k__Bacteria
OTU_364	0	0	0	0	0	0	0	0	0	0	0	0	0	0	0	0	0	0	k__Bacteria
OTU_365	0	0	3	1	0	0	0	0	0	0	0	0	0	0	0	0	0	0	k__Bacteria
OTU_366	1	5	1	12	0	0	13	3	7	1	15	3	0	0	0	0	0	0	k__Bacteria
OTU_367	0	0	0	0	0	0	0	0	0	0	0	0	0	0	0	0	0	0	k__Bacteria;p__Bacteroidetes;c__Bacteroidia;o__Bacteroidales;f__Muribaculaceae;g__;s__
OTU_368	0	0	0	0	56	0	0	0	0	0	0	0	0	0	0	0	0	0	k__Bacteria
OTU_369	0	0	0	1	0	3	0	3	0	44	0	4	20	4	0	0	0	0	k__Bacteria
OTU_370	0	0	0	0	0	0	0	1	24	1	0	10	12	21	0	0	0	0	k__Bacteria
OTU_371	0	3	4	21	3	5	9	0	0	0	2	1	1	0	0	0	0	0	Unknown
OTU_372	0	0	0	0	0	0	0	2	16	23	0	1	0	20	0	0	0	0	k__Bacteria
OTU_373	0	0	0	0	0	0	0	0	0	0	0	0	0	0	0	0	0	0	k__Bacteria
OTU_374	0	0	0	5	0	0	0	2	1	1	66	0	2	1	0	0	0	0	k__Bacteria;p__Proteobacteria;c__Gammaproteobacteria;o__Pseudomonadales;f__Moraxellaceae;g__Acinetobacter
OTU_375	0	1	1	0	0	6	0	0	0	15	0	35	0	0	0	0	0	0	k__Bacteria
OTU_376	0	0	0	0	0	0	0	6	0	27	0	17	1	0	0	0	0	0	k__Bacteria
OTU_377	0	0	0	0	0	0	0	0	0	0	0	0	0	0	7	0	0	0	k__Bacteria;p__Firmicutes;c__Clostridia;o__Clostridiales;f__Lachnospiraceae
OTU_378	9	0	0	0	0	0	0	0	66	14	0	9	1	0	0	0	0	0	k__Bacteria
OTU_379	1	0	0	0	0	0	0	11	0	0	0	7	0	12	0	0	0	0	k__Bacteria
OTU_380	0	0	2	0	0	0	0	2	6	1	0	2	20	29	0	0	0	0	k__Bacteria
OTU_381	0	0	11	5	40	2	2	0	0	0	0	0	0	0	0	0	0	0	k__Bacteria
OTU_382	0	0	0	0	0	0	0	0	55	0	0	0	0	0	0	0	0	0	k__Bacteria
OTU_383	0	0	0	0	0	0	0	0	0	0	0	0	0	0	0	0	0	0	k__Bacteria
OTU_384	0	0	0	0	0	0	0	0	0	0	0	0	0	0	77	0	7	0	k__Bacteria;p__Chloroflexi;c__Anaerolineae;o__;f__;g__;s__
OTU_385	0	0	0	1	0	2	0	0	2	0	0	0	3	0	0	0	0	0	k__Bacteria
OTU_386	0	1	13	0	8	0	17	0	4	1	0	0	0	0	0	0	0	0	k__Bacteria;p__;c__;o__;f__;g__;s__
OTU_387	0	0	0	0	0	0	0	0	0	0	0	0	0	0	0	0	0	0	k__Bacteria
OTU_388	0	0	0	0	0	0	0	0	0	0	0	0	0	0	0	0	71	1	k__Bacteria;p__Bacteroidetes;c__Bacteroidia;o__Bacteroidales;f__Bacteroidaceae;g__Bacteroides;s__Bacteroides_thetaiotaomicron
OTU_389	0	0	0	0	0	0	0	0	0	0	0	0	0	0	0	0	0	0	k__Bacteria;p__Bacteroidetes;c__Bacteroidia;o__Flavobacteriales;f__unidentified_Flavobacteriales;g__Chryseobacterium;s__Chryseobacterium_anthropi
OTU_390	0	31	5	0	0	0	0	0	49	6	0	0	1	0	0	0	0	0	k__Bacteria
OTU_391	0	0	0	0	0	0	0	0	0	33	0	0	17	0	0	0	0	0	Unknown
OTU_392	0	0	0	0	0	1	0	4	1	17	0	1	34	2	0	2	2	12	k__Bacteria;p__Bacteroidetes;c__Bacteroidia;o__Bacteroidales;f__Bacteroidaceae;g__Bacteroides;s__Bacteroides_vulgatus
OTU_393	0	0	0	0	0	0	0	0	0	0	0	0	0	0	114	0	2	0	k__Bacteria;p__Bacteroidetes;c__Bacteroidia;o__Bacteroidales;f__;g__;s__
OTU_394	0	0	0	4	0	0	0	0	0	0	62	0	0	0	0	1	0	0	k__Bacteria;p__Firmicutes;c__Clostridia;o__Clostridiales;f__Ruminococcaceae;g__unidentified_Ruminococcaceae;s__rumen_bacterium_NK4A214
OTU_395	0	0	0	0	0	0	0	0	0	0	0	0	0	0	0	0	0	0	k__Bacteria;p__Bacteroidetes;c__Bacteroidia;o__Bacteroidales;f__Muribaculaceae;g__;s__
OTU_396	0	4	0	0	16	0	0	0	0	0	0	0	0	0	0	0	0	0	k__Bacteria
OTU_397	0	0	0	0	0	0	0	0	0	0	0	0	0	0	76	0	1	4	k__Bacteria;p__Nitrospirae;c__Nitrospira;o__Nitrospirales;f__Nitrospiraceae;g__;s__
OTU_398	0	0	0	0	0	0	0	0	0	0	0	0	0	45	0	0	0	0	k__Bacteria
OTU_399	0	7	0	0	5	2	0	30	11	0	0	6	5	2	0	0	0	0	k__Bacteria
OTU_400	0	0	0	8	0	2	0	0	3	0	0	0	0	8	0	0	0	0	k__Bacteria
OTU_401	0	17	0	11	13	6	19	0	0	0	0	0	0	0	0	0	0	0	k__Bacteria
OTU_402	0	0	0	2	7	0	0	0	0	0	0	0	0	1	0	0	0	0	k__Bacteria
OTU_403	0	0	0	0	0	0	0	0	0	0	0	0	0	0	0	0	0	0	k__Bacteria
OTU_404	0	2	0	0	0	0	0	0	53	0	0	0	0	0	0	0	0	0	k__Bacteria
OTU_405	0	0	0	0	0	0	0	4	29	2	0	8	39	5	0	0	0	0	k__Bacteria
OTU_406	0	0	0	0	0	0	0	0	0	0	0	0	0	0	0	0	0	0	k__Bacteria;p__Firmicutes;c__Negativicutes;o__Selenomonadales;f__Veillonellaceae;g__Dialister;s__Dialister_propionicifaciens
OTU_407	0	0	0	0	0	0	0	0	0	0	0	0	57	0	0	0	0	0	k__Bacteria
OTU_408	0	0	0	0	0	0	0	0	0	0	0	0	0	0	0	68	0	8	k__Bacteria;p__Firmicutes;c__Negativicutes;o__Selenomonadales;f__Veillonellaceae;g__Dialister;s__
OTU_409	0	0	0	1	0	0	0	0	0	0	2	0	0	0	287	35	11	87	k__Bacteria;p__Proteobacteria;c__Alphaproteobacteria;o__Sphingomonadales;f__Sphingomonadaceae;g__Sphingomonas
OTU_410	1	21	1	19	21	3	0	33	38	2	23	35	10	2	0	0	0	0	Unknown
OTU_411	0	0	0	0	0	0	0	0	0	0	0	0	0	0	0	0	0	0	k__Bacteria
OTU_412	0	0	0	0	0	1	0	0	29	13	0	1	4	12	0	0	0	0	k__Bacteria
OTU_413	0	0	0	0	0	0	0	0	52	0	0	0	0	0	0	0	0	0	k__Bacteria
OTU_414	0	0	1	2	29	1	0	2	1	1	63	4	1	1	0	0	0	0	k__Bacteria;p__Actinobacteria;c__unidentified_Actinobacteria;o__Bifidobacteriales;f__Bifidobacteriaceae;g__Bifidobacterium;s__Bifidobacterium_animalis
OTU_415	7	9	2	2	2	1	0	0	15	0	0	0	0	8	0	0	0	0	k__Bacteria
OTU_416	0	16	15	2	6	1	0	39	36	23	3	13	2	10	0	0	0	0	Unknown
OTU_417	0	0	0	0	0	5	0	5	1	4	0	2	8	19	0	0	0	0	k__Bacteria
OTU_418	0	3	0	4	0	0	0	0	14	0	0	1	19	33	0	0	0	0	k__Bacteria
OTU_419	0	0	0	0	0	0	0	0	0	0	0	0	0	0	204	1	14	0	k__Bacteria;p__Acidobacteria;c__Acidobacteriia;o__Solibacterales;f__unidentified_Solibacterales;g__Candidatus_Solibacter;s__
OTU_420	0	0	0	0	0	0	0	0	0	0	0	0	0	0	0	0	3	0	k__Bacteria;p__Bacteroidetes;c__Bacteroidia;o__Bacteroidales;f__Rikenellaceae;g__Alistipes;s__
OTU_421	0	2	0	0	0	0	2	6	1	0	0	7	0	0	0	0	0	0	k__Bacteria
OTU_422	0	0	0	0	0	0	0	0	0	0	0	0	1	0	0	0	4	0	k__Bacteria;p__Bacteroidetes;c__Bacteroidia;o__Bacteroidales;f__Muribaculaceae;g__;s__
OTU_423	0	7	0	0	0	2	2	0	3	0	1	0	47	0	0	0	0	0	k__Bacteria
OTU_424	0	0	0	0	0	0	0	0	0	0	0	0	0	0	0	0	0	0	k__Bacteria
OTU_425	0	0	0	0	0	0	0	0	0	0	0	0	70	0	0	0	0	0	k__Bacteria
OTU_426	0	0	0	0	0	0	0	0	0	0	0	0	0	0	0	0	0	0	k__Bacteria
OTU_427	0	0	0	0	0	0	0	0	0	0	0	0	0	0	0	0	0	0	k__Bacteria
OTU_428	0	0	0	0	0	0	0	0	0	0	0	0	0	0	0	0	0	0	k__Bacteria
OTU_429	0	0	0	0	0	0	0	0	1	1	0	40	11	0	0	0	0	0	k__Bacteria
OTU_430	0	0	0	0	0	0	0	0	21	0	0	0	11	22	0	0	0	0	k__Bacteria
OTU_431	0	0	0	0	0	0	0	0	0	0	0	0	0	0	0	0	0	0	k__Bacteria
OTU_432	0	0	0	0	0	0	0	0	0	0	0	0	18	13	0	0	0	0	k__Bacteria
OTU_433	0	0	0	0	0	0	0	0	0	0	0	0	0	0	0	0	0	0	k__Bacteria;p__Bacteroidetes;c__Bacteroidia;o__Bacteroidales;f__Muribaculaceae;g__;s__
OTU_434	1	7	2	12	3	6	5	0	0	4	2	0	6	0	0	0	0	0	k__Bacteria
OTU_435	0	0	0	0	0	0	0	0	0	0	0	46	0	2	0	0	0	0	k__Bacteria
OTU_436	0	0	0	0	0	0	0	1	49	0	0	0	0	0	0	0	0	0	k__Bacteria
OTU_437	0	2	0	0	1	2	0	0	0	0	0	0	0	0	0	0	0	0	k__Bacteria
OTU_438	0	0	0	0	0	0	0	0	0	0	0	0	0	0	0	0	0	0	Unknown
OTU_439	0	0	0	0	0	0	0	0	0	0	0	0	0	0	0	0	0	0	k__Bacteria;p__Firmicutes;c__Bacilli;o__Bacillales;f__Staphylococcaceae;g__Salinicoccus
OTU_440	1	0	0	0	52	2	0	0	0	0	0	1	7	0	0	0	0	0	k__Bacteria
OTU_441	0	0	0	0	0	0	0	0	0	0	0	0	0	0	41	0	27	0	k__Bacteria;p__Firmicutes;c__Clostridia;o__Clostridiales;f__Ruminococcaceae;g__Intestinimonas;s__
OTU_442	0	0	0	0	0	0	0	0	0	0	0	0	0	0	0	0	0	0	k__Bacteria
OTU_443	0	0	0	0	0	0	0	0	0	0	0	0	0	0	0	0	0	0	k__Bacteria
OTU_444	0	0	21	0	0	0	0	0	0	0	0	0	0	0	0	0	0	0	k__Bacteria
OTU_445	0	1	0	0	0	0	0	0	36	1	0	0	0	0	0	0	0	0	k__Bacteria
OTU_446	0	1	0	0	0	0	4	0	0	0	0	0	0	0	0	0	0	0	k__Bacteria
OTU_447	0	0	0	0	0	0	0	0	0	4	0	0	0	46	0	0	0	0	k__Bacteria
OTU_448	0	1	1	0	0	0	1	2	4	0	0	23	1	11	0	0	0	0	k__Bacteria
OTU_449	0	0	0	0	0	0	0	2	65	1	0	0	0	0	0	0	0	0	k__Bacteria
OTU_450	0	0	0	0	0	0	0	0	0	0	0	0	0	0	0	0	0	0	k__Bacteria
OTU_451	2	2	13	74	1	0	0	5	0	0	1	2	0	7	0	0	0	0	k__Bacteria
OTU_452	2	34	0	0	0	2	0	0	53	4	0	0	2	0	0	0	0	0	k__Bacteria
OTU_453	0	11	0	9	0	4	0	1	17	0	9	2	6	0	0	0	0	0	Unknown
OTU_454	51	0	0	0	0	0	0	0	0	0	0	0	0	0	0	0	0	0	k__Bacteria
OTU_455	0	0	0	0	0	0	0	0	10	9	0	0	1	24	0	0	0	0	k__Bacteria
OTU_456	0	0	0	0	0	0	0	0	0	0	0	0	0	0	0	0	0	0	k__Bacteria;p__Fusobacteria;c__Fusobacteriia;o__Fusobacteriales;f__Leptotrichiaceae;g__Leptotrichia;s__Leptotrichia_sp_oral_clone_IK040
OTU_457	0	0	0	0	0	0	0	0	0	0	0	0	0	0	0	50	0	2	k__Bacteria;p__Proteobacteria;c__Alphaproteobacteria;o__Rickettsiales;f__Anaplasmataceae;g__Wolbachia
OTU_458	3	8	0	0	0	3	0	2	10	0	0	0	0	16	0	0	0	0	k__Bacteria
OTU_459	0	0	0	0	0	0	0	0	0	0	0	0	0	0	0	0	0	0	k__Bacteria
OTU_460	0	0	0	0	0	0	0	0	0	0	1	0	0	0	0	0	0	0	k__Bacteria
OTU_461	0	0	0	0	0	0	0	0	0	0	2	0	0	0	0	0	0	0	k__Bacteria;p__Firmicutes;c__Clostridia;o__Clostridiales;f__Ruminococcaceae;g__unidentified_Ruminococcaceae;s__[Clostridium]_papyrosolvens
OTU_462	0	0	0	0	0	0	0	0	0	0	0	0	0	0	77	0	5	0	k__Bacteria;p__Proteobacteria;c__Deltaproteobacteria;o__Myxococcales;f__Archangiaceae;g__Anaeromyxobacter;s__
OTU_463	0	0	0	7	5	0	18	0	0	0	0	0	0	0	0	0	0	0	k__Bacteria
OTU_464	0	0	0	0	0	0	0	5	22	0	0	1	4	12	0	0	0	0	k__Bacteria
OTU_465	0	0	0	0	0	0	0	0	0	0	0	0	0	0	0	0	0	0	k__Bacteria
OTU_466	0	0	0	0	0	0	0	0	0	0	0	2	43	0	0	0	0	0	k__Bacteria
OTU_467	0	0	0	0	0	0	0	0	39	0	0	0	1	3	0	0	0	0	k__Bacteria
OTU_468	0	0	0	0	0	0	0	2	0	0	0	0	0	0	61	0	0	0	k__Bacteria
OTU_469	0	0	15	0	1	7	6	0	0	0	0	0	0	0	0	0	0	0	k__Bacteria
OTU_470	0	0	0	0	0	0	0	0	0	0	0	0	0	0	0	0	0	0	k__Bacteria
OTU_471	0	0	0	0	0	0	0	0	0	0	0	0	1	0	39	0	0	15	k__Bacteria;p__Actinobacteria;c__unidentified_Actinobacteria;o__Bifidobacteriales;f__Bifidobacteriaceae;g__Bifidobacterium;s__Bifidobacterium_pseudocatenulatum
OTU_472	1	32	5	5	19	1	0	51	55	7	8	27	2	9	0	0	0	0	k__Bacteria
OTU_473	0	0	0	0	0	0	0	0	0	0	0	0	0	0	0	0	0	0	Unknown
OTU_474	0	0	0	0	2	0	0	0	1	0	1	49	0	0	48	0	0	2	k__Bacteria;p__Proteobacteria;c__Gammaproteobacteria;o__unidentified_Gammaproteobacteria;f__Nitrosomonadaceae;g__Nitrosospira;s__
OTU_475	0	0	0	0	0	0	0	0	0	0	0	0	0	0	118	0	4	0	k__Bacteria;p__Chloroflexi;c__Anaerolineae;o__Anaerolineales;f__Anaerolineaceae;g__Anaerolinea;s__
OTU_476	0	0	10	0	0	0	0	0	0	0	0	15	0	35	0	0	0	0	k__Bacteria
OTU_477	0	0	0	1	0	0	0	0	0	0	0	0	0	0	0	0	0	0	k__Bacteria
OTU_478	0	0	0	0	0	0	0	0	0	0	0	0	0	0	0	0	0	0	k__Bacteria;p__Bacteroidetes;c__Bacteroidia;o__Cytophagales;f__Cytophagaceae;g__Cytophaga
OTU_479	0	0	0	0	0	0	0	0	35	0	0	0	2	3	0	0	0	0	k__Bacteria
OTU_480	0	0	0	0	0	0	0	0	0	0	0	0	0	0	0	0	0	0	k__Bacteria
OTU_481	0	0	0	0	0	0	0	0	0	0	0	1	0	1	0	0	0	0	k__Bacteria
OTU_482	0	0	0	0	0	0	0	0	0	0	0	0	32	14	0	0	0	0	k__Bacteria
OTU_483	0	2	1	0	5	3	0	3	3	2	0	9	3	1	0	0	0	0	k__Bacteria
OTU_484	0	0	0	1	0	0	0	0	0	0	1	0	0	0	0	0	0	0	k__Bacteria
OTU_485	0	0	0	0	0	0	0	0	0	0	0	2	0	0	0	0	0	0	k__Bacteria
OTU_486	0	0	0	0	0	0	0	0	2	0	0	0	0	0	0	0	0	0	k__Bacteria
OTU_487	0	7	0	0	0	1	0	0	0	0	0	0	0	0	0	0	0	0	k__Bacteria
OTU_488	0	0	0	0	0	0	0	0	0	0	0	0	0	0	7	20	0	71	k__Bacteria;p__Bacteroidetes;c__Bacteroidia;o__Flavobacteriales;f__Flavobacteriaceae
OTU_489	0	0	0	1	0	0	0	0	0	0	0	0	0	0	0	0	6	0	k__Bacteria;p__Firmicutes;c__Clostridia;o__Clostridiales;f__unidentified_Clostridiales;g__Anaerococcus
OTU_490	0	0	12	0	14	13	14	0	0	0	0	0	0	0	0	0	0	0	k__Bacteria
OTU_491	0	0	3	0	0	4	0	0	0	0	0	0	0	0	0	0	0	0	k__Bacteria
OTU_492	0	0	0	0	0	0	0	0	0	0	0	0	0	0	0	0	0	0	k__Bacteria
OTU_493	0	0	2	0	0	4	7	0	0	0	0	0	0	0	0	0	0	0	Unknown
OTU_494	0	0	0	0	0	0	0	0	38	0	0	0	0	3	0	0	0	0	k__Bacteria
OTU_495	0	19	0	0	3	0	0	0	1	0	0	0	0	19	0	0	0	0	k__Bacteria
OTU_496	0	1	0	0	0	0	0	0	0	0	0	0	0	0	0	0	0	0	k__Bacteria
OTU_497	0	0	0	0	0	0	0	0	0	0	0	0	0	0	0	0	0	0	k__Bacteria;p__Verrucomicrobia;c__Verrucomicrobiae;o__Verrucomicrobiales;f__Rubritaleaceae;g__Roseibacillus;s__
OTU_498	0	7	0	0	1	2	0	29	12	0	0	2	2	1	0	0	0	0	k__Bacteria
OTU_499	0	0	0	0	0	0	0	0	0	0	0	0	0	0	29	14	0	35	k__Bacteria;p__Chloroflexi;c__Anaerolineae;o__Caldilineales;f__Caldilineaceae;g__;s__
OTU_500	0	0	0	0	0	0	0	0	0	0	0	0	0	0	49	1	3	2	k__Bacteria;p__Proteobacteria;c__Alphaproteobacteria;o__Sphingomonadales;f__Sphingomonadaceae;g__Altererythrobacter;s__
OTU_501	0	0	0	0	0	0	0	0	0	0	0	0	0	0	0	0	0	0	k__Bacteria
OTU_502	1	6	0	4	0	0	0	0	20	24	1	2	0	9	0	0	0	0	k__Bacteria
OTU_503	0	0	1	1	0	3	1	0	5	1	0	0	3	5	0	0	0	0	Unknown
OTU_504	0	0	0	0	0	0	0	0	0	0	0	0	0	0	0	0	0	0	k__Bacteria;p__unidentified_Bacteria;c__unidentified_Bacteria;o__Campylobacterales;f__unidentified_Campylobacterales;g__Arcobacter
OTU_505	0	0	0	0	0	0	0	21	0	0	0	0	0	0	30	83	0	10	k__Bacteria;p__Firmicutes;c__Clostridia;o__Clostridiales;f__Lachnospiraceae;g__Blautia;s__
OTU_506	0	0	0	1	0	0	0	0	0	0	0	0	0	0	0	0	0	0	k__Bacteria
OTU_507	0	0	0	0	0	0	0	0	0	0	0	0	0	0	5	12	0	44	k__Bacteria;p__Verrucomicrobia;c__Verrucomicrobiae;o__Verrucomicrobiales;f__Rubritaleaceae;g__Haloferula
OTU_508	0	0	0	0	0	0	0	0	0	0	0	0	0	0	0	0	0	0	k__Bacteria;p__Actinobacteria;c__Coriobacteriia;o__Coriobacteriales;f__Atopobiaceae;g__Atopobium;s__Olegusella_massiliensis
OTU_509	0	0	0	0	0	0	0	0	0	0	0	0	0	0	0	0	0	0	k__Bacteria
OTU_510	0	0	0	0	0	1	0	0	0	0	0	0	0	0	0	0	0	0	k__Bacteria
OTU_511	0	0	0	0	0	0	0	0	0	0	0	0	0	0	0	0	0	0	k__Bacteria
OTU_512	2	0	0	1	0	0	0	0	0	0	0	0	0	1	0	0	0	0	k__Bacteria
OTU_513	0	1	0	3	20	7	0	0	0	0	0	0	0	0	0	0	0	0	k__Bacteria
OTU_514	0	0	0	0	37	0	0	0	6	0	0	0	0	0	0	0	0	0	k__Bacteria
OTU_515	0	0	0	0	38	0	0	1	0	0	0	8	0	0	0	0	0	0	k__Bacteria
OTU_516	0	21	4	0	9	5	1	32	46	5	0	14	8	1	0	0	0	0	Unknown
OTU_517	0	0	1	0	0	0	7	2	1	0	0	0	0	6	0	0	0	0	k__Bacteria
OTU_518	4	0	0	12	36	4	2	1	0	7	1	2	0	5	0	0	0	0	k__Bacteria
OTU_519	0	0	0	0	0	0	0	0	0	0	0	0	0	0	0	0	0	3	k__Bacteria;p__Bacteroidetes;c__Bacteroidia;o__Bacteroidales;f__Rikenellaceae;g__Alistipes;s__
OTU_520	0	8	0	2	2	0	0	3	16	0	4	4	1	0	0	0	0	0	Unknown
OTU_521	0	0	2	0	0	0	0	0	0	1	0	0	0	0	0	0	0	0	k__Bacteria
OTU_522	0	0	0	0	0	0	0	0	0	0	0	0	0	0	0	0	0	0	k__Bacteria;p__Bacteroidetes;c__Bacteroidia;o__Bacteroidales;f__Rikenellaceae;g__Alistipes;s__
OTU_523	0	0	0	0	0	0	0	0	0	0	0	0	0	0	0	0	0	0	k__Bacteria
OTU_524	0	0	0	0	1	0	0	0	0	0	0	1	0	0	0	0	0	0	k__Bacteria
OTU_525	0	0	0	0	0	0	0	0	0	0	0	0	0	0	0	0	0	0	k__Bacteria
OTU_526	0	0	0	0	0	0	0	0	0	0	0	0	0	0	0	0	0	0	k__Bacteria;p__Firmicutes;c__Clostridia;o__Clostridiales;f__Ruminococcaceae;g__;s__
OTU_527	0	0	0	0	0	0	0	15	33	34	1	0	18	0	0	0	0	0	k__Bacteria
OTU_528	0	0	15	12	0	0	0	0	0	0	0	0	0	0	0	0	0	0	k__Bacteria
OTU_529	0	0	0	0	0	0	0	0	0	0	0	0	0	0	0	0	0	0	k__Bacteria
OTU_530	0	0	0	0	0	0	0	0	0	22	0	0	0	27	0	0	0	0	k__Bacteria
OTU_531	0	0	0	0	0	1	0	0	0	0	0	0	0	0	0	0	0	0	k__Bacteria
OTU_532	0	0	0	0	0	0	0	0	0	0	0	0	0	0	80	0	0	0	k__Bacteria;p__Chloroflexi;c__Anaerolineae;o__Anaerolineales;f__Anaerolineaceae;g__Anaerolinea;s__
OTU_533	0	0	0	0	0	0	0	0	0	0	0	0	0	0	0	0	0	0	k__Bacteria
OTU_534	1	0	0	0	41	0	0	0	0	0	0	1	0	0	0	0	0	0	k__Bacteria
OTU_535	0	0	0	0	0	0	0	0	0	0	0	0	0	0	0	0	0	0	k__Bacteria;p__Firmicutes;c__Clostridia;o__Clostridiales;f__Ruminococcaceae
OTU_536	0	0	5	0	0	1	0	0	12	0	0	0	9	18	0	0	0	0	k__Bacteria
OTU_537	0	0	0	0	0	1	0	0	0	6	0	0	33	0	0	0	0	0	k__Bacteria
OTU_538	0	0	0	0	0	0	0	0	0	0	0	0	0	0	0	0	0	0	k__Bacteria;p__Firmicutes;c__Clostridia;o__Clostridiales;f__Ruminococcaceae;g__unidentified_Ruminococcaceae;s__bacterium_ic1277
OTU_539	0	0	0	0	23	2	0	0	0	0	0	0	0	0	0	0	0	0	k__Bacteria
OTU_540	0	0	0	0	0	0	0	0	0	0	0	0	0	0	0	0	0	0	k__Bacteria
OTU_541	0	3	0	0	0	0	0	0	0	1	0	1	0	1	0	0	0	0	k__Bacteria
OTU_542	0	0	0	0	0	0	0	0	0	0	0	0	0	0	80	0	3	0	k__Bacteria;p__Acidobacteria;c__Acidobacteriia;o__Solibacterales;f__unidentified_Solibacterales;g__Bryobacter;s__
OTU_543	0	1	0	17	0	0	0	1	11	1	0	4	0	7	0	0	0	0	k__Bacteria
OTU_544	0	9	2	0	4	2	0	7	15	6	0	7	5	0	0	0	0	0	Unknown
OTU_545	0	0	0	0	0	0	0	0	0	0	0	0	0	0	0	0	0	0	k__Bacteria
OTU_546	0	13	0	10	0	26	10	0	0	0	0	0	0	0	0	0	0	0	k__Bacteria
OTU_547	1	0	1	0	29	0	0	0	0	0	0	0	0	0	0	0	0	0	k__Bacteria;p__Fusobacteria;c__Fusobacteriia;o__Fusobacteriales;f__Fusobacteriaceae;g__Fusobacterium
OTU_548	5	4	0	0	0	8	33	0	0	3	0	0	0	0	0	0	0	0	k__Bacteria
OTU_549	0	0	0	0	0	0	0	0	0	0	0	0	0	0	0	0	0	0	k__Bacteria;p__unidentified_Bacteria;c__unidentified_Bacteria;o__unidentified_Bacteria;f__unidentified_Bacteria;g__unidentified_Bacteria;s__soil_bacterium_WF55
OTU_550	7	0	12	0	23	17	4	0	0	0	0	1	2	0	0	0	0	0	k__Bacteria
OTU_551	0	0	59	0	0	0	0	0	0	0	0	0	0	0	0	0	0	0	k__Bacteria
OTU_552	0	8	2	4	5	13	27	0	0	0	0	0	1	0	0	0	0	0	k__Bacteria
OTU_553	0	0	1	0	0	0	0	0	0	38	0	0	0	0	0	0	0	0	k__Bacteria
OTU_554	0	0	0	0	0	0	0	0	0	0	0	0	0	0	0	0	0	0	k__Bacteria
OTU_555	0	11	7	3	1	1	24	0	0	0	0	0	0	0	0	0	0	0	k__Bacteria
OTU_556	0	1	0	0	0	0	0	0	35	0	0	0	0	0	0	0	0	0	k__Bacteria
OTU_557	6	0	0	1	1	0	27	3	6	0	0	7	0	0	0	0	0	0	k__Bacteria
OTU_558	0	0	0	0	8	0	0	19	0	0	0	12	0	0	0	0	0	0	k__Bacteria
OTU_559	0	0	2	3	41	7	3	0	0	0	0	0	0	0	0	0	0	0	k__Bacteria
OTU_560	0	0	0	0	0	0	0	0	4	0	47	0	0	0	0	0	0	0	k__Bacteria;p__Bacteroidetes;c__Bacteroidia;o__Bacteroidales;f__Muribaculaceae;g__;s__
OTU_561	0	1	0	0	0	0	10	0	1	0	0	4	0	0	0	0	0	0	Unknown
OTU_562	0	8	54	1	1	11	0	0	0	0	0	0	0	0	0	0	0	0	k__Bacteria
OTU_563	0	0	0	0	0	0	0	0	0	0	0	0	0	0	40	0	2	0	k__Bacteria;p__Proteobacteria;c__Alphaproteobacteria;o__unidentified_Alphaproteobacteria;f__Paracaedibacteraceae;g__Candidatus_Paracaedibacter;s__
OTU_564	0	0	0	0	0	0	0	0	0	0	0	0	0	1	0	0	0	0	k__Bacteria
OTU_565	0	0	0	5	0	0	0	0	0	0	124	0	0	0	0	0	0	0	k__Bacteria;p__Tenericutes;c__Mollicutes;o__;f__;g__;s__
OTU_566	0	2	0	2	0	1	0	0	18	0	0	0	1	11	0	0	0	0	k__Bacteria
OTU_567	0	0	0	1	0	0	0	0	0	0	0	0	0	0	0	0	0	0	k__Bacteria
OTU_568	0	0	0	0	35	0	1	0	0	0	0	10	0	0	0	0	0	0	k__Bacteria
OTU_569	0	1	2	0	0	0	1	0	0	0	0	31	0	0	0	0	0	0	k__Bacteria
OTU_570	0	0	0	0	0	0	0	0	40	0	0	0	0	3	0	0	0	0	k__Bacteria
OTU_571	0	0	0	0	0	0	0	0	0	0	0	0	0	0	0	0	0	0	k__Bacteria
OTU_572	0	0	0	0	0	0	0	0	0	0	0	0	0	0	0	0	1	0	k__Bacteria;p__Bacteroidetes;c__Bacteroidia;o__Bacteroidales;f__Bacteroidaceae;g__Bacteroides
OTU_573	0	0	0	0	0	0	0	0	0	0	0	0	0	0	0	0	0	0	k__Bacteria
OTU_574	0	0	0	0	0	0	0	0	0	0	0	0	0	0	51	0	1	0	k__Bacteria;p__Acidobacteria;c__Acidobacteriia;o__Solibacterales;f__unidentified_Solibacterales;g__Bryobacter;s__
OTU_575	0	0	0	0	0	0	0	0	0	0	0	0	0	0	0	0	0	0	k__Bacteria
OTU_576	0	0	0	0	0	0	0	0	0	0	5	0	0	0	0	0	0	0	k__Bacteria;p__Actinobacteria;c__unidentified_Actinobacteria;o__Micrococcales;f__Micrococcaceae;g__Rothia
OTU_577	0	2	1	3	5	0	0	24	6	1	4	6	0	0	0	0	0	0	Unknown
OTU_578	0	0	0	0	0	0	0	0	0	0	0	0	0	0	0	3	0	0	k__Bacteria;p__Proteobacteria;c__Gammaproteobacteria;o__Xanthomonadales;f__Xanthomonadaceae;g__Lysobacter
OTU_579	0	0	0	0	0	0	0	0	0	0	0	0	0	0	14	3	0	32	k__Bacteria;p__Proteobacteria;c__Alphaproteobacteria;o__Rhodobacterales;f__Rhodobacteraceae;g__Roseovarius
OTU_580	0	0	0	0	0	0	0	0	0	0	0	10	17	7	0	0	0	0	k__Bacteria
OTU_581	0	0	0	0	0	0	0	0	0	0	0	0	0	0	0	0	0	0	k__Bacteria
OTU_582	0	0	3	8	0	0	0	0	0	0	0	0	0	0	0	0	0	0	k__Bacteria
OTU_583	0	0	0	0	0	4	15	0	0	0	0	0	0	0	0	0	0	0	k__Bacteria
OTU_584	1	0	0	0	0	0	0	0	0	7	0	0	0	0	0	0	0	0	k__Bacteria
OTU_585	0	0	3	0	0	0	0	0	4	0	0	0	0	0	0	0	0	0	k__Bacteria
OTU_586	1	0	6	0	0	0	2	3	0	50	0	14	0	16	0	0	0	0	k__Bacteria
OTU_587	0	8	2	0	1	10	1	0	0	3	0	3	15	6	0	0	0	0	k__Bacteria
OTU_588	0	0	0	0	0	0	0	0	0	0	0	1	0	0	0	0	0	0	k__Bacteria
OTU_589	0	0	0	0	0	0	0	0	0	0	0	0	0	0	0	0	0	0	k__Bacteria;p__Firmicutes;c__Clostridia;o__Clostridiales;f__Lachnospiraceae;g__Shuttleworthia;s__
OTU_590	0	0	0	0	0	0	0	0	0	0	0	0	0	0	0	2	3	0	k__Bacteria;p__Bacteroidetes;c__Bacteroidia;o__Bacteroidales;f__Tannerellaceae;g__Parabacteroides
OTU_591	0	0	0	0	0	0	0	0	0	0	0	0	0	0	0	0	0	0	k__Bacteria
OTU_592	0	0	0	0	0	0	0	0	0	0	0	0	0	0	0	0	0	0	k__Bacteria
OTU_593	0	0	0	0	1	0	0	0	0	0	0	3	0	4	0	0	0	0	k__Bacteria
OTU_594	0	0	0	0	0	0	0	0	0	0	0	0	0	0	0	0	0	0	k__Bacteria
OTU_595	0	0	0	0	0	0	0	0	0	0	0	0	0	0	0	0	0	0	k__Bacteria;p__Elusimicrobia;c__unidentified_Elusimicrobia;o__Elusimicrobiales;f__Elusimicrobiaceae;g__Elusimicrobium;s__
OTU_596	0	0	0	3	0	0	0	0	0	1	0	0	0	0	0	0	47	3	k__Bacteria;p__Bacteroidetes;c__Bacteroidia;o__Bacteroidales;f__Tannerellaceae;g__Parabacteroides;s__Parabacteroides_merdae
OTU_597	0	0	0	0	0	0	0	0	0	0	0	0	0	0	41	0	3	0	k__Bacteria;p__Chloroflexi;c__Anaerolineae;o__;f__;g__;s__
OTU_598	0	0	0	0	0	0	0	0	0	0	0	0	0	0	46	0	0	0	k__Bacteria;p__Verrucomicrobia;c__Verrucomicrobiae;o__;f__;g__;s__
OTU_599	0	7	11	0	0	0	18	0	0	0	0	0	0	0	0	0	0	0	k__Bacteria
OTU_600	0	0	0	0	0	0	0	0	0	0	0	9	0	0	0	0	0	0	k__Bacteria;p__Firmicutes;c__Erysipelotrichia;o__Erysipelotrichales;f__Erysipelotrichaceae;g__unidentified_Erysipelotrichaceae;s__[Clostridium]_innocuum
OTU_601	0	0	0	0	0	1	0	0	0	0	0	0	0	0	0	0	0	0	k__Bacteria
OTU_602	0	0	0	0	0	0	0	0	0	0	0	0	2	0	7	0	4	0	k__Bacteria;p__Firmicutes;c__Clostridia;o__Clostridiales;f__unidentified_Clostridiales;g__unidentified_Clostridiales
OTU_603	0	0	0	0	0	0	0	0	29	0	0	0	2	0	0	0	0	0	k__Bacteria
OTU_604	0	0	0	0	0	0	0	0	0	0	0	0	0	0	0	0	0	0	k__Bacteria
OTU_605	0	0	0	0	0	0	0	0	0	0	0	0	0	0	0	0	0	0	k__Bacteria
OTU_606	0	10	2	0	0	0	0	0	0	1	0	0	9	0	0	0	0	0	k__Bacteria
OTU_607	0	0	0	0	0	1	0	0	0	0	0	0	20	0	0	0	0	0	k__Bacteria
OTU_608	0	0	0	0	0	0	0	0	0	0	0	0	36	0	0	0	0	0	k__Bacteria
OTU_609	0	0	0	0	0	0	0	0	0	0	0	0	0	0	0	0	0	0	k__Bacteria
OTU_610	0	0	0	0	0	0	0	0	0	0	0	0	0	0	0	0	0	0	k__Bacteria
OTU_611	0	0	0	0	0	0	0	0	0	0	0	0	0	0	0	0	0	0	k__Bacteria
OTU_612	0	0	0	0	0	0	0	0	0	0	0	32	0	0	0	0	0	0	k__Bacteria
OTU_613	0	0	0	0	0	0	0	0	0	0	0	0	0	0	23	9	0	16	k__Bacteria;p__Proteobacteria;c__Gammaproteobacteria
OTU_614	0	0	0	0	0	0	0	0	0	0	0	0	0	0	2	0	7	0	k__Bacteria;p__Bacteroidetes;c__Bacteroidia;o__Bacteroidales;f__Rikenellaceae;g__Alistipes;s__
OTU_615	0	0	0	0	2	0	0	0	0	0	0	28	0	0	0	0	0	0	k__Bacteria;p__unidentified_Bacteria;c__unidentified_Bacteria;o__Campylobacterales;f__Helicobacteraceae;g__Helicobacter
OTU_616	0	0	0	0	0	0	0	0	0	0	0	0	0	0	0	0	0	0	k__Bacteria
OTU_617	0	0	0	0	0	0	0	1	0	0	0	34	0	0	0	0	0	0	k__Bacteria
OTU_618	0	0	0	0	0	0	0	0	0	0	0	0	0	0	4	0	1	0	k__Bacteria;p__Bacteroidetes;c__Bacteroidia;o__Bacteroidales;f__Muribaculaceae;g__;s__
OTU_619	0	6	0	2	0	1	0	2	15	0	3	1	1	0	0	0	0	0	Unknown
OTU_620	0	0	0	0	0	0	0	0	0	0	0	0	0	0	0	0	0	0	k__Bacteria;p__Firmicutes;c__Erysipelotrichia;o__Erysipelotrichales;f__Erysipelotrichaceae;g__Allobaculum;s__
OTU_621	5	0	0	0	0	0	0	0	32	0	0	0	0	3	0	0	0	0	Unknown
OTU_622	0	0	1	0	0	2	0	0	0	0	0	0	0	0	0	0	0	0	k__Bacteria
OTU_623	0	33	2	12	4	0	0	44	69	2	16	13	1	9	0	0	0	0	Unknown
OTU_624	0	0	0	0	0	0	0	0	0	0	0	0	0	0	0	0	0	0	k__Bacteria;p__Bacteroidetes;c__Bacteroidia;o__Flavobacteriales;f__unidentified_Flavobacteriales;g__Apibacter
OTU_625	0	1	0	0	0	5	0	0	26	7	0	2	0	30	0	0	0	0	k__Bacteria
OTU_626	0	0	0	0	0	2	0	0	0	0	0	0	34	0	0	0	0	0	k__Bacteria
OTU_627	0	0	0	0	0	0	0	0	0	0	0	0	0	0	60	0	1	0	k__Bacteria;p__Proteobacteria;c__Gammaproteobacteria;o__unidentified_Gammaproteobacteria;f__Nitrosomonadaceae;g__;s__
OTU_628	0	0	0	0	0	0	0	0	0	0	0	0	0	0	0	0	0	0	k__Bacteria
OTU_629	0	0	0	0	0	0	0	0	0	0	0	0	0	0	0	0	0	0	k__Bacteria
OTU_630	0	0	0	0	0	0	0	0	0	0	0	0	0	0	0	0	0	0	k__Bacteria
OTU_631	0	0	0	0	2	0	0	0	0	0	0	35	0	2	0	0	0	0	k__Bacteria
OTU_632	0	0	0	0	0	0	0	0	0	0	0	0	0	0	0	0	0	0	k__Bacteria;p__Bacteroidetes;c__Bacteroidia;o__Bacteroidales;f__Prevotellaceae;g__Alloprevotella
OTU_633	0	0	8	0	1	0	0	13	1	0	0	4	0	0	0	0	0	0	k__Bacteria
OTU_634	0	0	0	0	0	0	0	0	0	0	0	0	0	0	0	0	0	0	k__Bacteria
OTU_635	0	0	0	0	0	0	0	0	0	0	0	0	0	0	11	0	1	0	k__Bacteria;p__Actinobacteria;c__Thermoleophilia;o__Gaiellales;f__Gaiellaceae;g__Gaiella;s__
OTU_636	0	1	0	0	0	0	0	0	0	1	0	0	3	4	0	0	0	0	k__Bacteria
OTU_637	1	0	0	0	4	0	0	0	0	0	0	1	0	0	0	0	0	0	k__Bacteria
OTU_638	0	0	0	0	0	0	0	0	0	0	0	0	0	0	0	0	0	0	k__Bacteria;p__Firmicutes;c__Bacilli;o__Lactobacillales;f__Streptococcaceae;g__Lactococcus;s__Lactococcus_lactis
OTU_639	0	0	0	0	0	0	0	0	0	0	0	0	0	0	0	0	0	0	k__Bacteria;p__Firmicutes;c__Clostridia;o__Clostridiales;f__Lachnospiraceae
OTU_640	0	0	0	0	0	0	0	0	0	0	0	0	0	0	0	8	0	28	k__Bacteria;p__Bacteroidetes;c__Bacteroidia;o__Flavobacteriales;f__;g__;s__
OTU_641	0	0	0	0	0	0	0	0	0	0	0	0	0	0	0	10	0	48	k__Bacteria;p__Proteobacteria;c__Gammaproteobacteria;o__Legionellales;f__Legionellaceae;g__;s__
OTU_642	0	0	0	0	0	0	0	0	0	0	0	0	0	0	0	0	0	0	k__Bacteria;p__Bacteroidetes;c__Bacteroidia;o__Bacteroidales;f__Rikenellaceae;g__Alistipes;s__
OTU_643	0	0	0	0	0	0	0	0	8	6	0	0	6	0	0	0	0	0	k__Bacteria
OTU_644	0	0	0	0	0	0	0	0	0	1	31	0	1	3	1	2	5	0	k__Bacteria;p__Firmicutes;c__Clostridia;o__Clostridiales;f__Lachnospiraceae
OTU_645	0	0	0	0	0	0	0	0	0	0	0	0	0	0	0	0	0	0	k__Bacteria
OTU_646	0	0	0	0	0	0	0	0	0	0	0	0	0	0	0	0	0	0	k__Bacteria
OTU_647	0	0	0	0	0	0	0	0	0	0	0	0	0	0	0	0	0	0	k__Bacteria
OTU_648	0	0	0	0	0	0	0	0	0	0	0	0	0	0	0	0	0	0	k__Bacteria;p__Firmicutes;c__Clostridia;o__Clostridiales;f__unidentified_Clostridiales;g__Anaerococcus;s__Anaerococcus_provenciensis
OTU_649	0	0	0	0	0	0	0	0	0	0	0	0	0	0	0	0	0	0	k__Bacteria;p__Bacteroidetes;c__Bacteroidia;o__Bacteroidales;f__Prevotellaceae;g__Prevotella;s__Prevotella_timonensis
OTU_650	0	0	0	0	0	0	0	0	0	0	0	0	0	0	54	0	1	0	k__Bacteria;p__Chloroflexi;c__Anaerolineae;o__Anaerolineales;f__Anaerolineaceae
OTU_651	0	0	0	0	0	0	0	0	0	0	0	0	0	0	0	0	0	0	k__Bacteria
OTU_652	0	1	0	1	1	0	0	0	0	0	0	0	0	0	0	0	0	0	k__Bacteria
OTU_653	5	5	0	0	0	16	0	0	0	0	0	0	0	13	0	0	0	0	Unknown
OTU_654	0	0	0	0	0	0	0	0	0	0	0	0	0	0	41	0	0	0	k__Bacteria;p__Nitrospirae;c__;o__;f__;g__;s__
OTU_655	0	0	0	0	0	0	0	0	0	17	0	13	0	11	0	0	0	0	k__Bacteria
OTU_656	0	0	0	0	0	0	0	0	0	0	0	0	0	0	0	0	0	0	k__Bacteria
OTU_657	0	0	0	0	0	0	0	0	0	0	0	1	0	0	0	0	0	0	k__Bacteria
OTU_658	0	0	0	0	0	0	0	0	0	0	0	0	0	0	95	0	3	0	k__Bacteria;p__Verrucomicrobia;c__Verrucomicrobiae;o__;f__;g__;s__
OTU_659	0	0	0	0	0	0	0	0	0	0	0	0	0	0	0	0	0	0	k__Bacteria
OTU_660	0	0	0	0	0	3	0	0	0	0	0	14	0	1	0	0	0	0	k__Bacteria
OTU_661	0	0	0	0	1	7	0	1	12	0	0	1	0	10	0	0	0	0	k__Bacteria
OTU_662	0	0	0	0	0	0	0	0	0	0	0	0	0	0	0	0	0	0	k__Bacteria
OTU_663	0	0	0	0	0	0	0	0	0	0	0	0	0	0	38	0	1	0	k__Bacteria;p__Chloroflexi;c__unidentified_Chloroflexi;o__unidentified_Chloroflexi;f__unidentified_Chloroflexi;g__unidentified_Chloroflexi;s__Chloroflexi_bacterium_OLB14
OTU_664	0	0	0	0	1	0	0	0	1	0	0	28	0	0	0	0	0	0	k__Bacteria
OTU_665	0	0	0	0	0	0	0	0	0	0	0	0	0	0	0	0	0	0	k__Bacteria;p__Proteobacteria;c__Gammaproteobacteria;o__unidentified_Gammaproteobacteria;f__Burkholderiaceae;g__Parasutterella;s__Parasutterella_secunda
OTU_666	0	0	0	0	0	0	0	0	0	0	0	0	0	0	72	0	1	0	k__Bacteria;p__Proteobacteria;c__Gammaproteobacteria;o__unidentified_Gammaproteobacteria;f__unidentified_Gammaproteobacteria;g__unidentified_Gammaproteobacteria
OTU_667	6	0	0	0	0	0	0	0	0	0	0	0	0	0	0	0	0	0	k__Bacteria
OTU_668	0	0	0	0	1	0	0	0	0	3	0	31	0	0	0	0	0	0	k__Bacteria
OTU_669	0	0	0	0	0	0	0	0	0	0	0	0	0	0	0	0	0	0	k__Bacteria;p__Proteobacteria;c__Gammaproteobacteria;o__unidentified_Gammaproteobacteria;f__Neisseriaceae;g__Kingella;s__
OTU_670	0	0	0	0	0	0	0	0	0	0	0	0	0	0	0	0	0	0	k__Bacteria;p__Firmicutes;c__Clostridia;o__Clostridiales;f__Ruminococcaceae;g__Faecalibacterium;s__bacterium_ic1379
OTU_671	0	0	2	0	0	7	0	0	0	0	0	0	0	0	0	0	0	0	k__Bacteria
OTU_672	0	0	0	0	0	0	0	1	0	0	0	1	2	14	0	0	0	0	k__Bacteria
OTU_673	18	4	0	0	0	2	0	0	7	0	0	5	0	0	0	0	0	0	k__Bacteria
OTU_674	1	0	0	0	0	0	0	0	0	0	0	0	0	72	0	0	0	0	k__Bacteria
OTU_675	0	0	0	0	0	0	0	0	0	0	0	0	0	0	13	0	2	0	k__Bacteria;p__Proteobacteria;c__Deltaproteobacteria;o__Desulfovibrionales;f__Desulfovibrionaceae;g__Desulfovibrio;s__Desulfovibrio_sp_ABHU2SB
OTU_676	0	2	6	0	1	1	0	17	3	10	0	9	1	8	0	0	0	0	k__Bacteria
OTU_677	0	0	3	0	0	14	0	0	1	0	0	0	1	0	0	0	0	0	k__Bacteria
OTU_678	0	2	1	1	0	0	0	0	4	10	0	28	0	0	0	0	0	0	k__Bacteria
OTU_679	0	2	0	0	0	0	0	0	30	0	0	0	0	3	6	0	4	0	k__Bacteria;p__Firmicutes;c__Clostridia;o__Clostridiales;f__Lachnospiraceae;g__Tyzzerella;s__
OTU_680	0	0	0	0	0	0	0	0	0	0	0	0	0	0	47	0	0	0	k__Bacteria;p__Acidobacteria;c__Holophagae;o__;f__;g__;s__
OTU_681	0	0	0	0	0	1	0	0	0	0	0	0	0	0	2	0	2	0	k__Bacteria;p__Firmicutes;c__Clostridia;o__Clostridiales;f__Ruminococcaceae;g__unidentified_Ruminococcaceae
OTU_682	0	0	0	0	0	0	0	0	0	0	0	0	0	0	36	0	0	3	k__Bacteria;p__Bacteroidetes;c__Bacteroidia;o__Chitinophagales;f__Chitinophagaceae;g__Flavitalea;s__
OTU_683	0	0	0	2	0	0	0	0	4	0	0	0	0	0	0	0	0	0	k__Bacteria
OTU_684	0	0	0	0	0	0	0	0	0	0	0	0	0	0	0	11	0	39	k__Bacteria;p__Proteobacteria;c__Alphaproteobacteria;o__Rickettsiales;f__Rickettsiaceae;g__Candidatus_Megaira;s__
OTU_685	0	0	0	0	0	0	0	0	0	0	0	0	0	0	0	0	0	0	k__Bacteria
OTU_686	0	1	2	2	29	1	0	0	0	1	0	0	0	0	0	0	0	0	k__Bacteria
OTU_687	0	0	0	0	0	0	0	0	0	0	0	0	0	0	73	1	0	0	k__Bacteria;p__Chloroflexi;c__Anaerolineae;o__Anaerolineales;f__Anaerolineaceae
OTU_688	0	0	0	0	0	7	0	0	16	4	0	1	0	5	0	0	0	0	k__Bacteria
OTU_689	0	0	0	0	0	2	1	0	2	0	0	0	0	0	0	0	0	0	k__Bacteria
OTU_690	0	0	0	0	0	0	0	0	19	2	0	1	0	16	0	0	0	0	k__Bacteria
OTU_691	0	0	0	0	0	0	0	17	0	7	0	1	15	0	0	0	0	0	k__Bacteria
OTU_692	3	0	0	0	0	0	0	0	2	17	0	16	4	6	0	0	0	0	k__Bacteria
OTU_693	0	6	2	0	4	0	0	22	22	3	0	5	1	0	0	0	0	0	Unknown
OTU_694	0	0	0	0	0	3	0	1	0	0	0	0	62	0	0	0	0	0	k__Bacteria;p__Firmicutes;c__Clostridia;o__Clostridiales;f__Ruminococcaceae
OTU_695	0	0	6	0	0	0	0	0	0	1	0	0	0	0	0	0	0	0	k__Bacteria
OTU_696	0	0	0	0	0	0	0	0	0	0	0	0	0	0	0	0	0	0	k__Bacteria;p__Bacteroidetes;c__Bacteroidia;o__Bacteroidales;f__Muribaculaceae;g__;s__
OTU_697	0	2	2	0	2	1	0	16	7	9	0	4	1	1	0	0	0	0	k__Bacteria
OTU_698	0	0	0	0	1	0	0	0	0	1	0	27	0	0	0	0	0	0	k__Bacteria
OTU_699	0	0	0	0	0	0	0	0	0	0	0	0	0	0	43	0	0	0	k__Bacteria;p__Actinobacteria;c__Coriobacteriia;o__Coriobacteriales;f__Atopobiaceae;g__Atopobium;s__
OTU_700	0	0	0	0	0	0	0	0	0	0	0	0	0	0	0	0	0	0	k__Bacteria
OTU_701	1	0	0	0	0	0	0	3	11	16	0	0	0	2	0	0	0	0	k__Bacteria
OTU_702	0	0	0	0	0	0	0	0	0	0	0	0	0	0	0	0	38	0	k__Bacteria;p__Acidobacteria;c__Holophagae;o__;f__;g__;s__
OTU_703	0	0	0	0	1	0	0	0	0	0	0	0	0	0	70	0	0	0	k__Bacteria;p__Proteobacteria;c__Alphaproteobacteria;o__Rhizobiales;f__Rhizobiaceae;g__Mesorhizobium
OTU_704	0	0	0	0	0	0	0	0	0	0	0	0	0	0	0	0	0	0	k__Bacteria;p__Proteobacteria;c__Deltaproteobacteria
OTU_705	0	2	0	0	0	0	0	0	1	0	0	0	0	32	0	0	0	0	k__Bacteria
OTU_706	0	0	0	0	0	0	0	0	0	0	0	0	0	0	34	0	1	0	k__Bacteria;p__Firmicutes;c__Clostridia;o__Clostridiales;f__unidentified_Clostridiales;g__unidentified_Clostridiales
OTU_707	0	4	2	0	3	0	0	0	6	4	0	5	1	0	0	0	0	0	k__Bacteria
OTU_708	0	2	0	2	0	0	0	0	0	3	0	31	0	0	0	0	0	0	k__Bacteria
OTU_709	0	0	0	0	0	0	0	0	0	0	0	0	0	0	21	25	0	61	k__Bacteria;p__Cyanobacteria;c__unidentified_Cyanobacteria;o__unidentified_Cyanobacteria;f__unidentified_Cyanobacteria;g__unidentified_Cyanobacteria
OTU_710	0	0	0	0	0	0	0	0	0	0	0	0	0	0	0	0	0	0	k__Bacteria;p__Bacteroidetes;c__Bacteroidia;o__Bacteroidales;f__Muribaculaceae;g__;s__
OTU_711	0	0	0	0	0	0	0	0	0	0	0	0	0	0	0	0	0	0	k__Bacteria;p__unidentified_Bacteria;c__unidentified_Bacteria;o__Campylobacterales;f__Campylobacteraceae;g__Campylobacter;s__Campylobacter_ureolyticus
OTU_712	2	1	0	0	0	1	0	0	0	0	0	0	0	0	0	0	0	0	k__Bacteria
OTU_713	0	0	0	0	0	0	0	1	0	0	0	0	0	28	0	0	0	0	k__Bacteria
OTU_714	0	4	1	0	19	0	0	0	4	23	0	0	0	1	0	0	0	0	k__Bacteria
OTU_715	0	17	8	0	0	0	5	0	0	0	0	0	1	0	0	0	0	0	k__Bacteria
OTU_716	0	4	5	0	2	1	0	12	6	10	1	3	1	0	0	0	0	0	k__Bacteria
OTU_717	0	0	0	0	0	0	0	0	0	0	0	0	0	0	0	40	0	0	k__Bacteria;p__Bacteroidetes;c__Bacteroidia;o__Bacteroidales;f__Prevotellaceae;g__Alloprevotella;s__Alloprevotella_tannerae
OTU_718	0	1	6	0	0	0	11	0	0	8	0	1	0	5	0	0	0	0	k__Bacteria
OTU_719	0	0	0	0	0	0	0	0	0	0	0	0	0	0	0	0	0	0	k__Bacteria
OTU_720	0	0	0	0	0	0	0	0	0	0	0	0	0	0	0	0	0	0	Unknown
OTU_721	0	0	0	0	0	0	0	0	16	0	0	11	2	2	0	0	0	0	Unknown
OTU_722	0	0	0	0	0	0	0	0	0	0	0	0	0	0	0	0	0	0	k__Bacteria
OTU_723	0	1	3	5	2	1	4	0	1	27	0	11	0	31	0	0	0	0	k__Bacteria
OTU_724	8	0	0	2	0	0	8	1	0	0	0	0	1	2	0	0	0	0	k__Bacteria
OTU_725	0	0	0	0	0	0	0	1	13	17	0	4	0	4	0	0	0	0	k__Bacteria
OTU_726	0	0	0	0	0	0	0	0	0	0	0	0	0	0	0	0	0	0	k__Bacteria
OTU_727	0	0	0	0	0	0	0	0	29	0	0	0	0	0	0	0	0	0	Unknown
OTU_728	0	0	4	1	0	0	4	0	0	0	0	0	4	1	0	0	0	0	k__Bacteria
OTU_729	0	0	0	0	0	0	0	0	18	0	0	0	0	13	0	0	0	0	k__Bacteria
OTU_730	2	0	0	0	0	1	0	0	1	0	0	9	26	0	0	0	0	0	k__Bacteria
OTU_731	0	0	0	0	0	0	0	0	0	0	0	0	0	0	0	0	0	0	k__Bacteria;p__Firmicutes;c__Clostridia;o__Clostridiales;f__unidentified_Clostridiales;g__unidentified_Clostridiales;s__Clostridiales_bacterium_enrichment_culture_clone_06-1235251-76
OTU_732	0	0	0	0	0	0	0	2	0	1	0	0	0	3	0	0	0	0	k__Bacteria
OTU_733	0	0	0	0	0	0	0	26	0	0	0	14	0	0	0	0	0	0	k__Bacteria
OTU_734	18	1	0	0	0	0	0	0	0	0	0	0	0	0	0	0	0	0	k__Bacteria
OTU_735	0	0	0	0	0	0	0	0	0	0	0	0	0	0	0	20	0	80	k__Bacteria;p__Proteobacteria;c__Deltaproteobacteria;o__;f__;g__;s__
OTU_736	0	18	1	8	0	4	0	25	34	1	14	0	5	1	0	0	0	0	Unknown
OTU_737	0	0	0	0	0	0	0	0	0	0	0	0	0	0	0	0	0	0	k__Bacteria
OTU_738	0	0	0	0	0	0	0	0	0	0	0	0	0	0	0	0	0	0	k__Bacteria
OTU_739	0	0	0	0	6	1	0	0	0	0	0	0	0	0	0	0	0	0	Unknown
OTU_740	0	0	0	0	0	0	0	0	14	0	0	0	15	5	0	0	0	0	k__Bacteria
OTU_741	0	0	0	0	0	0	0	0	0	0	0	0	0	0	0	0	0	0	k__Bacteria
OTU_742	0	1	1	0	0	1	0	0	0	5	0	0	0	0	0	0	0	0	k__Bacteria
OTU_743	0	0	0	0	0	0	0	0	0	0	0	0	0	0	0	0	0	0	Unknown
OTU_744	3	1	6	0	0	4	8	0	0	0	0	0	0	0	0	0	0	0	k__Bacteria
OTU_745	0	0	0	0	0	0	0	0	0	0	0	0	0	0	5	0	5	0	k__Bacteria;p__Firmicutes;c__Clostridia;o__Clostridiales;f__Ruminococcaceae
OTU_746	0	0	0	0	0	0	0	0	0	0	0	0	0	31	0	0	0	0	k__Bacteria
OTU_747	0	21	1	0	3	1	0	0	34	7	0	3	2	3	0	0	0	0	k__Bacteria
OTU_748	0	0	0	0	0	1	0	0	0	1	0	4	1	28	0	0	0	0	k__Bacteria
OTU_749	0	0	1	0	0	0	0	0	0	0	0	0	24	0	0	0	0	0	k__Bacteria
OTU_750	0	0	0	0	1	0	0	3	0	1	0	29	0	3	0	0	0	0	k__Bacteria
OTU_751	4	0	0	12	1	0	0	0	0	0	0	7	0	1	0	0	0	0	k__Bacteria
OTU_752	0	0	0	0	0	0	0	0	0	4	0	0	5	0	0	0	0	0	k__Bacteria
OTU_753	0	4	1	0	1	3	1	9	9	2	0	1	6	0	0	0	0	0	k__Bacteria
OTU_754	0	0	0	0	0	0	0	0	0	0	0	0	0	0	0	0	0	0	k__Bacteria;p__Bacteroidetes;c__Bacteroidia;o__Bacteroidales;f__Muribaculaceae;g__;s__
OTU_755	0	0	0	0	0	0	0	0	30	0	0	0	0	0	0	0	0	0	k__Bacteria
OTU_756	0	0	0	0	0	0	0	0	0	0	0	0	0	0	0	0	0	0	k__Bacteria
OTU_757	0	1	0	0	0	0	0	0	3	13	0	15	3	12	0	0	0	0	k__Bacteria
OTU_758	0	0	0	0	0	0	0	0	0	13	0	13	0	2	0	0	0	0	Unknown
OTU_759	0	0	0	0	0	0	0	0	0	0	0	0	0	0	0	0	0	0	k__Bacteria;p__Bacteroidetes;c__Bacteroidia;o__Bacteroidales;f__Rikenellaceae;g__Alistipes;s__
OTU_760	0	1	0	0	0	0	0	0	42	0	0	1	0	0	0	0	0	0	k__Bacteria
OTU_761	0	0	0	0	0	0	0	0	0	0	0	0	0	0	0	0	0	0	k__Bacteria
OTU_762	24	0	0	0	0	0	0	0	0	0	0	0	0	0	0	0	0	0	k__Bacteria
OTU_763	0	0	0	0	0	0	0	0	0	0	0	0	0	0	4	0	0	2	k__Bacteria;p__Proteobacteria;c__Gammaproteobacteria;o__unidentified_Gammaproteobacteria;f__Burkholderiaceae;g__Rhodoferax;s__
OTU_764	1	4	0	0	0	6	0	0	0	0	0	0	0	16	0	0	0	0	k__Bacteria
OTU_765	0	24	2	0	0	0	0	0	37	3	0	0	0	0	0	0	0	0	k__Bacteria
OTU_766	0	4	1	15	0	0	0	0	0	0	0	0	0	0	0	0	0	0	k__Bacteria
OTU_767	0	4	2	0	2	3	0	1	7	3	0	4	3	1	0	0	0	0	k__Bacteria
OTU_768	4	0	0	0	0	0	0	0	0	0	0	0	0	0	0	0	0	0	k__Bacteria
OTU_769	0	0	0	0	0	0	0	0	0	0	0	0	0	0	0	0	0	0	k__Bacteria
OTU_770	0	1	0	0	0	0	1	0	25	0	0	0	0	0	0	0	0	0	k__Bacteria
OTU_771	0	0	0	0	0	0	0	0	0	0	0	0	0	0	0	0	0	0	k__Bacteria
OTU_772	0	0	2	0	2	1	0	0	0	0	0	0	0	0	0	0	0	0	k__Bacteria
OTU_773	0	0	1	0	0	0	0	5	16	0	0	0	2	4	0	0	0	0	k__Bacteria
OTU_774	0	0	0	0	0	0	2	0	22	0	0	4	0	0	0	0	0	0	k__Bacteria
OTU_775	0	0	0	0	0	0	0	0	0	0	0	0	0	0	39	2	3	0	k__Bacteria;p__Proteobacteria;c__Gammaproteobacteria;o__unidentified_Gammaproteobacteria;f__Thioalkalispiraceae;g__Thioalkalispira;s__
OTU_776	0	0	0	0	0	0	0	20	0	3	0	8	0	13	0	0	0	0	k__Bacteria
OTU_777	0	0	0	0	0	0	0	0	0	0	0	0	0	0	66	0	0	1	k__Bacteria;p__Proteobacteria;c__Gammaproteobacteria;o__unidentified_Gammaproteobacteria;f__Nitrosomonadaceae;g__;s__
OTU_778	0	0	0	0	0	0	0	0	0	0	0	0	0	0	0	0	0	0	k__Bacteria;p__Bacteroidetes;c__Bacteroidia;o__Bacteroidales;f__Marinifilaceae;g__;s__
OTU_779	0	7	3	0	1	0	0	1	5	11	1	19	0	6	0	0	0	0	k__Bacteria
OTU_780	0	0	0	0	0	0	0	0	0	0	0	0	0	0	0	0	0	0	k__Bacteria
OTU_781	13	0	8	0	0	0	0	0	1	0	0	0	0	1	0	0	0	0	k__Bacteria
OTU_782	2	0	0	0	0	0	0	0	7	13	0	0	0	19	0	0	0	0	k__Bacteria
OTU_783	0	0	2	0	0	0	0	0	0	23	0	0	0	0	0	0	0	0	k__Bacteria
OTU_784	0	8	0	0	0	3	1	28	8	0	0	0	4	5	0	0	0	0	k__Bacteria
OTU_785	0	1	2	0	0	12	1	0	7	1	0	18	0	1	0	0	0	0	k__Bacteria
OTU_786	0	0	0	0	0	0	0	0	0	0	0	0	0	0	0	0	0	0	k__Bacteria
OTU_787	0	0	0	0	0	0	0	0	0	0	0	0	0	0	0	0	0	0	k__Bacteria
OTU_788	0	1	1	0	0	0	3	0	25	0	0	5	0	1	0	0	0	0	k__Bacteria
OTU_789	0	0	0	0	0	0	0	0	0	0	0	0	0	0	0	0	0	0	k__Bacteria;p__Firmicutes;c__Bacilli;o__Bacillales;f__Planococcaceae
OTU_790	0	0	0	0	0	0	0	0	0	0	0	0	0	0	0	0	0	0	k__Bacteria
OTU_791	0	0	0	0	0	0	0	0	0	25	0	0	1	0	0	0	0	0	k__Bacteria
OTU_792	6	0	0	0	0	0	0	0	0	2	1	0	0	18	0	0	0	0	k__Bacteria
OTU_793	0	0	0	0	0	0	0	0	0	0	0	0	0	0	0	0	0	0	k__Bacteria
OTU_794	0	0	0	0	0	0	0	0	0	0	0	0	0	0	0	0	0	0	k__Bacteria
OTU_795	0	0	0	1	0	0	0	0	0	0	0	0	27	0	0	0	0	0	k__Bacteria
OTU_796	0	0	0	0	7	0	0	0	0	17	0	0	17	14	0	0	0	0	k__Bacteria
OTU_797	0	11	0	1	2	8	1	0	2	0	0	0	0	0	0	0	0	0	k__Bacteria
OTU_798	0	0	0	0	0	0	0	0	0	0	0	0	0	6	0	0	0	0	k__Bacteria
OTU_799	0	0	0	0	0	0	0	0	0	0	0	0	0	0	0	0	0	0	k__Bacteria;p__Firmicutes;c__Bacilli;o__Lactobacillales;f__Carnobacteriaceae;g__Desemzia
OTU_800	0	0	0	0	0	0	0	0	0	0	0	0	0	0	0	0	0	0	k__Bacteria
OTU_801	1	1	14	0	0	0	17	0	0	2	0	1	0	0	0	0	0	0	k__Bacteria
OTU_802	0	20	0	7	13	8	0	28	49	0	8	26	8	7	0	0	0	0	Unknown
OTU_803	0	0	0	0	0	0	0	0	0	0	0	0	0	31	0	0	0	0	k__Bacteria
OTU_804	0	0	0	0	0	0	0	0	0	0	0	0	0	0	39	0	0	1	k__Bacteria;p__Proteobacteria;c__Alphaproteobacteria;o__unidentified_Alphaproteobacteria;f__unidentified_Alphaproteobacteria;g__Dongia;s__
OTU_805	0	0	0	0	0	0	0	0	0	0	0	0	0	1	0	0	0	0	k__Bacteria;p__unidentified_Bacteria;c__unidentified_Bacteria;o__Campylobacterales;f__Helicobacteraceae;g__Helicobacter;s__Helicobacter_hepaticus
OTU_806	0	0	0	0	0	0	0	0	0	0	0	0	0	0	0	0	0	0	k__Bacteria
OTU_807	0	4	0	14	2	0	0	9	9	3	18	4	0	1	0	0	0	0	Unknown
OTU_808	0	0	0	0	0	0	0	0	0	0	0	0	0	0	0	0	0	0	k__Bacteria
OTU_809	0	0	0	0	0	0	0	0	14	0	0	1	0	14	0	0	0	0	k__Bacteria
OTU_810	0	0	0	0	0	0	0	0	16	0	0	1	0	6	0	0	0	0	k__Bacteria
OTU_811	0	0	0	0	0	0	0	0	0	24	0	0	0	0	0	0	0	0	k__Bacteria
OTU_812	0	0	0	0	0	0	0	0	0	0	0	0	0	0	0	0	0	0	k__Bacteria
OTU_813	0	0	0	0	0	0	0	0	0	27	0	0	0	1	0	0	0	0	k__Bacteria
OTU_814	0	0	0	0	0	0	0	0	24	0	0	0	0	0	0	0	0	0	k__Bacteria
OTU_815	0	0	0	0	0	0	0	0	0	0	0	31	0	0	0	0	0	0	k__Bacteria
OTU_816	0	0	0	0	0	2	0	0	0	0	0	0	0	0	0	0	0	0	k__Bacteria
OTU_817	0	0	0	0	0	0	0	0	0	0	0	0	0	0	0	0	0	0	k__Bacteria
OTU_818	0	0	0	0	0	0	0	0	0	0	0	11	27	0	0	0	0	0	k__Bacteria
OTU_819	0	0	0	0	0	0	0	0	0	0	0	0	0	0	0	0	0	0	k__Bacteria
OTU_820	0	0	0	0	0	4	2	0	21	0	0	0	0	2	0	0	0	0	k__Bacteria
OTU_821	0	0	0	0	0	0	0	0	0	0	0	0	0	0	18	4	0	19	k__Bacteria;p__Proteobacteria;c__Alphaproteobacteria;o__Rhodobacterales;f__Rhodobacteraceae;g__Tabrizicola;s__
OTU_822	0	0	0	0	0	0	0	0	0	0	0	0	0	0	0	0	0	0	k__Bacteria
OTU_823	0	0	0	0	0	0	0	0	0	0	0	0	0	0	0	0	0	0	k__Bacteria
OTU_824	0	0	0	0	0	0	0	0	0	0	0	0	0	0	31	0	0	0	k__Bacteria;p__Bacteroidetes;c__Bacteroidia;o__Chitinophagales;f__Chitinophagaceae;g__Flavisolibacter;s__
OTU_825	0	8	4	3	15	0	0	0	0	0	0	0	0	0	0	0	0	0	k__Bacteria
OTU_826	0	0	0	0	0	0	0	0	0	0	0	0	0	0	93	0	0	0	k__Bacteria;p__Proteobacteria;c__Alphaproteobacteria;o__unidentified_Alphaproteobacteria;f__unidentified_Alphaproteobacteria;g__Reyranella;s__
OTU_827	0	0	0	0	0	0	0	0	0	0	0	0	0	0	0	0	0	0	k__Bacteria;p__Bacteroidetes;c__Bacteroidia;o__Bacteroidales;f__Rikenellaceae;g__Alistipes;s__Alistipes_sp_CHKCI003
OTU_828	0	0	0	0	0	0	0	0	0	0	0	0	0	0	0	0	0	0	k__Bacteria;p__Bacteroidetes;c__Bacteroidia;o__Flavobacteriales;f__Crocinitomicaceae;g__Fluviicola;s__
OTU_829	0	0	0	0	0	0	0	0	0	0	0	0	0	0	0	0	0	0	k__Bacteria;p__;c__;o__;f__;g__;s__
OTU_830	0	0	0	0	0	0	0	0	0	0	0	0	0	0	0	0	0	0	k__Bacteria
OTU_831	0	0	0	0	0	0	0	0	0	0	0	0	0	0	38	0	13	1	k__Bacteria;p__Nitrospirae;c__;o__;f__;g__;s__
OTU_832	0	7	18	1	0	14	2	0	0	0	0	0	0	0	0	0	0	0	k__Bacteria
OTU_833	0	0	0	0	0	0	0	0	0	0	0	0	0	0	0	0	0	0	k__Bacteria
OTU_834	0	0	0	0	0	0	0	0	1	2	0	0	3	0	0	0	0	0	k__Bacteria;p__Actinobacteria;c__unidentified_Actinobacteria;o__Pseudonocardiales;f__Pseudonocardiaceae;g__Saccharopolyspora
OTU_835	0	0	0	0	0	0	0	0	0	0	0	0	0	0	0	0	0	0	k__Bacteria
OTU_836	0	0	0	0	0	0	0	0	0	0	0	0	0	0	0	0	0	0	Unknown
OTU_837	0	0	0	0	0	0	0	0	0	0	0	0	0	0	0	0	0	0	k__Bacteria
OTU_838	0	0	0	0	0	0	2	0	0	0	0	0	0	12	0	0	0	0	k__Bacteria
OTU_839	0	0	0	0	0	0	0	0	0	0	0	0	0	0	0	5	0	43	k__Bacteria;p__Bacteroidetes;c__Ignavibacteria;o__;f__;g__;s__
OTU_840	0	0	0	0	0	0	0	0	0	0	0	0	0	0	98	0	1	0	k__Bacteria;p__Chloroflexi;c__Anaerolineae;o__Anaerolineales;f__Anaerolineaceae;g__Anaerolinea;s__
OTU_841	0	0	0	0	0	0	0	0	0	2	0	15	11	0	0	0	0	0	k__Bacteria
OTU_842	0	0	0	0	0	0	0	0	0	0	33	0	0	0	0	0	0	0	k__Bacteria;p__Actinobacteria;c__unidentified_Actinobacteria;o__Propionibacteriales;f__Propionibacteriaceae;g__Microlunatus;s__
OTU_843	0	0	0	0	0	0	0	0	0	0	0	0	0	0	46	0	5	0	k__Bacteria;p__Proteobacteria;c__Deltaproteobacteria;o__Myxococcales;f__Archangiaceae;g__Anaeromyxobacter;s__
OTU_844	0	0	0	0	0	0	0	0	0	0	0	0	0	0	34	0	7	0	k__Bacteria;p__Chloroflexi;c__Anaerolineae;o__;f__;g__;s__
OTU_845	0	0	3	0	0	0	0	0	0	22	0	0	0	0	0	25	0	0	k__Bacteria;p__unidentified_Bacteria;c__unidentified_Bacteria;o__unidentified_Bacteria;f__unidentified_Bacteria;g__unidentified_Bacteria
OTU_846	0	1	0	0	0	0	0	0	21	0	0	0	0	0	0	0	0	0	k__Bacteria
OTU_847	0	0	0	0	0	0	4	1	1	1	0	0	0	2	0	0	1	0	k__Bacteria;p__Firmicutes;c__Clostridia;o__Clostridiales;f__Lachnospiraceae;g__unidentified_Lachnospiraceae;s__[Ruminococcus]_torques
OTU_848	0	5	0	0	0	5	0	26	8	0	0	0	8	2	0	0	0	0	k__Bacteria
OTU_849	0	0	0	0	0	0	0	0	0	0	0	0	0	34	0	0	0	0	Unknown
OTU_850	1	0	0	0	0	0	0	2	27	0	0	0	0	0	0	0	0	0	k__Bacteria
OTU_851	0	0	0	0	0	0	0	0	35	0	0	0	0	0	0	0	0	0	k__Bacteria
OTU_852	2	0	0	0	0	0	0	1	1	0	0	2	0	0	0	0	0	0	k__Bacteria
OTU_853	0	0	0	0	0	0	0	0	2	28	0	0	0	0	0	0	0	0	k__Bacteria
OTU_854	0	0	0	0	0	0	0	0	0	0	0	0	0	0	0	0	0	0	k__Bacteria
OTU_855	0	6	8	2	0	1	11	0	1	0	0	0	0	5	0	2	0	0	k__Bacteria;p__Bacteroidetes;c__Bacteroidia;o__Bacteroidales;f__Prevotellaceae;g__;s__
OTU_856	3	0	2	0	0	0	0	29	1	0	0	0	0	0	0	0	0	0	k__Bacteria
OTU_857	0	0	0	0	0	0	0	0	0	0	0	0	0	0	0	0	0	0	k__Bacteria
OTU_858	0	0	0	2	0	2	14	0	0	0	0	0	0	0	0	0	0	0	k__Bacteria
OTU_859	8	0	0	0	0	0	0	0	0	1	0	0	0	0	0	0	0	0	k__Bacteria
OTU_860	0	0	0	0	0	0	0	0	0	0	0	0	0	0	0	15	0	69	k__Bacteria;p__Proteobacteria;c__Gammaproteobacteria;o__Vibrionales;f__Vibrionaceae;g__Vibrio
OTU_861	0	0	0	0	0	0	0	0	0	0	0	0	0	0	0	0	0	0	k__Bacteria
OTU_862	0	0	0	0	0	0	0	0	0	0	0	0	0	0	0	0	0	0	k__Bacteria
OTU_863	0	0	0	0	0	0	0	0	0	0	0	0	0	0	0	0	0	0	k__Bacteria;p__Firmicutes;c__Clostridia;o__Clostridiales;f__Ruminococcaceae
OTU_864	0	0	0	0	0	0	0	3	11	0	0	14	0	4	0	0	0	0	k__Bacteria
OTU_865	0	0	0	0	0	0	0	0	0	0	0	0	0	0	38	0	0	0	k__Bacteria;p__Proteobacteria;c__Deltaproteobacteria;o__Desulfuromonadales;f__Geobacteraceae;g__Geobacter;s__
OTU_866	0	0	2	10	0	1	0	25	0	2	14	0	3	0	0	0	0	0	Unknown
OTU_867	0	0	0	0	0	0	0	2	0	0	0	0	0	0	2	0	0	0	k__Bacteria;p__Bacteroidetes;c__Bacteroidia;o__Bacteroidales;f__Muribaculaceae;g__;s__
OTU_868	0	0	0	0	0	0	0	0	0	0	0	0	0	0	0	0	0	0	k__Bacteria
OTU_869	0	0	0	3	0	1	0	0	0	0	0	0	0	1	0	0	0	0	k__Bacteria
OTU_870	0	0	0	0	0	0	0	0	0	0	0	0	0	0	0	0	0	0	k__Bacteria
OTU_871	0	36	3	6	0	0	0	42	65	11	9	0	0	15	0	0	0	0	Unknown
OTU_872	0	2	0	0	0	0	0	0	1	17	0	2	0	3	0	0	0	0	k__Bacteria
OTU_873	0	0	0	0	0	0	0	0	0	0	0	0	0	0	0	16	0	62	k__Bacteria;p__Proteobacteria;c__Gammaproteobacteria;o__unidentified_Gammaproteobacteria;f__unidentified_Gammaproteobacteria;g__Marinicella;s__Marinicella_litoralis
OTU_874	0	0	0	4	0	0	0	6	1	0	0	2	0	18	0	0	0	0	k__Bacteria
OTU_875	0	0	0	0	0	0	0	0	0	0	0	0	0	0	0	0	0	0	k__Bacteria
OTU_876	1	4	0	0	0	0	0	0	21	0	0	0	0	0	0	0	0	0	k__Bacteria
OTU_877	0	0	0	0	0	0	0	0	24	0	0	0	0	0	0	0	0	0	k__Bacteria
OTU_878	0	0	0	0	0	0	0	4	0	0	0	31	0	0	0	0	0	0	k__Bacteria
OTU_879	1	1	0	0	0	1	1	0	0	0	0	0	0	0	0	0	0	0	k__Bacteria
OTU_880	0	0	0	0	0	1	0	0	28	3	0	3	9	16	0	0	0	0	k__Bacteria
OTU_881	0	0	0	0	0	0	0	0	26	0	0	0	0	0	0	0	0	0	k__Bacteria
OTU_882	0	0	0	0	0	0	0	0	0	0	0	0	0	7	0	0	0	0	k__Bacteria
OTU_883	0	10	1	6	3	3	0	10	34	1	8	5	7	7	0	0	0	0	Unknown
OTU_884	0	0	0	0	0	0	0	0	0	0	0	0	0	0	0	0	0	0	k__Bacteria;p__Firmicutes;c__Clostridia;o__Clostridiales;f__Ruminococcaceae;g__unidentified_Ruminococcaceae
OTU_885	0	15	3	0	0	0	3	0	27	5	0	0	0	1	0	0	0	0	k__Bacteria
OTU_886	0	1	3	3	0	2	0	3	0	14	1	1	0	0	0	0	0	0	k__Bacteria
OTU_887	0	3	0	0	0	1	16	0	0	0	0	2	0	0	0	0	0	0	k__Bacteria
OTU_888	0	0	0	0	0	0	0	0	0	0	0	0	0	0	0	0	0	0	k__Bacteria
OTU_889	0	0	0	0	0	0	0	0	0	0	0	0	0	0	0	0	0	0	k__Bacteria;p__Bacteroidetes;c__Bacteroidia;o__Bacteroidales;f__Prevotellaceae;g__;s__
OTU_890	0	0	0	0	0	0	0	0	0	0	0	0	0	0	0	0	0	0	k__Bacteria
OTU_891	0	0	0	0	0	0	0	0	0	0	0	0	0	0	0	0	0	0	k__Bacteria
OTU_892	0	1	3	0	1	0	0	0	0	1	0	0	0	4	0	0	0	0	k__Bacteria
OTU_893	0	3	1	0	0	4	4	0	1	1	0	5	0	3	0	0	0	0	k__Bacteria
OTU_894	0	0	0	0	0	0	0	0	0	0	0	0	0	0	0	0	0	0	k__Bacteria;p__Bacteroidetes;c__Bacteroidia;o__Bacteroidales;f__Rikenellaceae
OTU_895	0	0	0	0	0	0	0	0	0	0	0	0	0	0	0	0	0	0	k__Bacteria;p__Proteobacteria;c__Gammaproteobacteria;o__Xanthomonadales;f__Xanthomonadaceae;g__Stenotrophomonas;s__[Pseudomonas]_geniculata
OTU_896	0	0	0	0	0	0	0	7	0	20	0	0	0	0	0	0	0	0	k__Bacteria
OTU_897	0	0	0	0	0	0	0	0	0	0	0	0	0	0	0	0	0	0	k__Bacteria;p__Firmicutes;c__Bacilli;o__Bacillales;f__unidentified_Bacillales;g__Gemella;s__Gemella_haemolysans
OTU_898	0	0	0	0	0	0	0	0	0	0	0	0	0	0	5	5	0	28	k__Bacteria;p__Proteobacteria;c__Gammaproteobacteria;o__Cellvibrionales;f__Halieaceae
OTU_899	0	0	0	0	0	0	0	0	0	0	0	0	0	0	0	0	0	0	k__Bacteria
OTU_900	0	0	0	0	15	0	0	0	0	0	0	0	0	0	0	0	0	0	k__Bacteria
OTU_901	0	0	0	0	0	0	0	0	0	0	0	0	0	0	0	0	0	0	k__Bacteria
OTU_902	0	0	2	0	0	0	3	0	0	0	0	0	0	0	0	0	0	0	k__Bacteria
OTU_903	0	0	0	0	0	0	0	0	0	0	0	0	0	0	14	10	0	27	k__Bacteria;p__Proteobacteria;c__Deltaproteobacteria;o__Bdellovibrionales;f__Bdellovibrionaceae;g__Bdellovibrio;s__
OTU_904	1	15	1	1	3	0	0	0	20	3	1	6	1	5	0	0	0	0	k__Bacteria
OTU_905	0	6	0	7	2	4	1	0	0	0	0	0	0	0	0	0	0	0	k__Bacteria
OTU_906	0	0	0	0	0	0	0	0	0	0	0	0	0	0	0	0	0	0	k__Bacteria
OTU_907	0	0	2	2	0	0	0	1	2	2	3	0	0	2	0	0	0	0	Unknown
OTU_908	0	0	0	0	0	0	0	0	0	0	0	0	0	0	23	12	0	21	k__Bacteria;p__Actinobacteria;c__unidentified_Actinobacteria;o__Propionibacteriales;f__Propionibacteriaceae;g__Tessaracoccus;s__
OTU_909	0	0	0	0	0	0	0	0	0	0	0	0	0	0	0	0	0	0	k__Bacteria
OTU_910	0	1	0	0	0	0	0	0	0	0	0	0	0	0	0	0	0	0	k__Bacteria
OTU_911	0	0	13	0	0	0	0	0	0	12	0	0	0	0	0	0	0	0	k__Bacteria
OTU_912	0	0	0	0	0	0	0	0	0	23	0	0	0	0	0	0	0	0	k__Bacteria
OTU_913	0	0	4	0	2	0	0	1	4	0	6	2	1	0	21	0	6	6	k__Bacteria;p__Proteobacteria;c__Gammaproteobacteria;o__unidentified_Gammaproteobacteria;f__Burkholderiaceae;g__Aquabacterium;s__
OTU_914	0	0	0	0	0	0	0	0	0	0	0	0	0	0	0	0	0	0	k__Bacteria;p__Tenericutes;c__Mollicutes;o__;f__;g__;s__
OTU_915	24	0	5	0	0	15	12	0	0	0	0	0	0	0	0	0	0	0	k__Bacteria
OTU_916	0	2	0	0	0	0	0	0	0	1	0	0	0	0	0	0	0	0	k__Bacteria
OTU_917	0	0	0	0	0	0	0	0	0	0	0	0	0	0	9	0	0	22	k__Bacteria;p__Verrucomicrobia;c__Verrucomicrobiae;o__Verrucomicrobiales;f__Rubritaleaceae;g__Haloferula
OTU_918	0	1	1	0	0	0	0	0	0	26	0	1	0	0	0	0	0	0	k__Bacteria
OTU_919	0	0	0	0	0	0	0	0	0	0	0	0	0	0	0	0	0	0	k__Bacteria;p__Bacteroidetes;c__Bacteroidia;o__Chitinophagales;f__Chitinophagaceae;g__Ferruginibacter;s__
OTU_920	0	3	0	0	0	0	0	0	0	0	0	0	0	0	0	3	0	5	k__Bacteria;p__Proteobacteria;c__Alphaproteobacteria;o__Rhizobiales;f__Rhizobiaceae;g__Cohaesibacter;s__
OTU_921	0	0	0	0	0	0	0	0	0	0	0	0	0	0	0	0	0	0	k__Bacteria
OTU_922	0	15	1	9	3	5	0	7	29	1	12	12	11	5	0	0	0	0	Unknown
OTU_923	0	0	0	0	0	0	0	0	0	0	0	0	0	0	0	0	0	0	k__Bacteria
OTU_924	0	0	0	0	0	0	0	0	0	0	0	0	0	0	0	0	0	0	k__Bacteria;p__Firmicutes;c__Clostridia;o__Clostridiales;f__Ruminococcaceae;g__;s__
OTU_925	0	0	0	0	0	0	0	0	0	0	0	0	21	0	0	0	0	0	k__Bacteria
OTU_926	0	0	0	0	0	0	0	0	0	0	0	0	0	0	0	0	1	0	k__Bacteria;p__Bacteroidetes;c__Bacteroidia;o__Bacteroidales;f__Muribaculaceae;g__;s__
OTU_927	0	0	0	0	0	0	0	0	0	0	0	0	0	0	0	0	0	0	k__Bacteria;p__Firmicutes;c__Clostridia;o__Clostridiales;f__Lachnospiraceae;g__Roseburia;s__Lachnospiraceae_bacterium_DW52
OTU_928	0	0	0	0	0	0	0	0	0	0	0	0	0	3	0	0	0	0	k__Bacteria
OTU_929	0	0	0	0	0	0	0	0	0	0	0	0	0	0	0	0	0	0	k__Bacteria
OTU_930	0	0	0	0	8	0	0	0	0	0	0	0	0	0	2	33	0	2	k__Bacteria;p__Firmicutes;c__Clostridia;o__Clostridiales;f__Ruminococcaceae;g__Subdoligranulum;s__
OTU_931	0	0	0	8	0	0	0	0	0	4	14	0	0	0	0	0	0	0	k__Bacteria
OTU_932	0	0	0	0	0	0	0	0	0	25	0	0	0	0	0	0	0	0	k__Bacteria
OTU_933	0	0	0	0	0	0	0	0	0	0	0	0	0	0	0	0	0	0	k__Bacteria
OTU_934	0	0	0	0	0	9	0	0	0	39	0	1	0	0	0	0	0	0	k__Bacteria
OTU_935	0	0	0	0	0	0	0	1	0	0	0	0	0	0	26	0	0	1	k__Bacteria;p__Proteobacteria;c__Gammaproteobacteria;o__Enterobacteriales;f__Enterobacteriaceae;g__Lelliottia;s__
OTU_936	0	0	0	0	0	0	0	0	0	0	0	0	0	0	0	0	0	0	k__Bacteria;p__Firmicutes;c__Bacilli;o__Bacillales;f__Staphylococcaceae
OTU_937	0	0	0	0	0	0	0	0	0	0	0	0	3	0	0	0	0	0	k__Bacteria
OTU_938	0	8	0	0	0	2	0	2	8	3	0	0	6	6	0	0	0	0	k__Bacteria
OTU_939	1	3	0	0	0	0	1	5	81	9	0	6	10	20	0	0	0	0	k__Bacteria
OTU_940	0	0	0	0	0	0	0	0	0	0	0	0	0	0	0	0	0	0	k__Bacteria
OTU_941	0	0	0	0	0	0	0	12	0	0	0	7	0	2	0	0	0	0	k__Bacteria
OTU_942	0	0	0	0	0	0	0	0	0	0	0	0	0	0	0	0	0	0	k__Bacteria
OTU_943	0	0	0	0	0	1	0	0	0	0	0	20	1	13	0	0	0	0	k__Bacteria
OTU_944	2	0	0	0	0	0	0	4	3	0	0	0	0	0	0	0	0	0	k__Bacteria
OTU_945	0	0	0	0	0	0	0	0	0	0	0	1	0	1	0	0	0	0	k__Bacteria
OTU_946	0	2	0	0	0	0	0	0	2	0	0	0	0	0	0	0	0	0	k__Bacteria;p__Actinobacteria;c__unidentified_Actinobacteria;o__Propionibacteriales;f__Propionibacteriaceae;g__Tessaracoccus
OTU_947	0	0	0	0	0	0	0	22	0	3	0	0	0	0	0	0	0	0	k__Bacteria
OTU_948	0	0	3	0	0	0	0	0	0	21	0	0	0	0	0	0	0	0	k__Bacteria
OTU_949	0	0	0	0	0	0	0	0	25	0	0	0	0	0	0	0	0	0	k__Bacteria
OTU_950	0	0	0	0	0	0	0	0	0	0	0	0	0	0	0	0	0	0	k__Bacteria;p__Proteobacteria
OTU_951	0	0	0	0	0	0	26	0	1	10	0	0	3	0	0	0	0	0	k__Bacteria
OTU_952	0	0	0	0	0	0	0	0	0	0	0	0	0	0	0	0	0	0	k__Bacteria
OTU_953	0	0	0	0	0	9	15	1	26	0	0	0	0	0	0	0	0	0	k__Bacteria;p__Bacteroidetes;c__Bacteroidia;o__Bacteroidales;f__Prevotellaceae;g__unidentified_Prevotellaceae;s__Prevotella_melaninogenica
OTU_954	0	0	0	0	0	0	0	0	20	0	0	0	0	0	0	0	0	0	k__Bacteria
OTU_955	0	0	0	0	0	0	0	0	0	0	0	0	0	0	0	0	0	0	k__Bacteria;p__Gemmatimonadetes;c__;o__;f__;g__;s__
OTU_956	0	0	0	1	0	0	0	0	0	0	0	0	0	0	0	0	0	0	k__Bacteria
OTU_957	0	0	0	0	1	0	0	7	0	1	0	25	1	13	1	16	0	9	k__Bacteria;p__Firmicutes;c__Clostridia;o__Clostridiales;f__Ruminococcaceae;g__Faecalibacterium;s__
OTU_958	0	0	0	0	0	0	0	0	0	0	0	0	0	0	0	0	0	0	k__Bacteria
OTU_959	0	4	0	0	4	1	0	0	7	0	0	4	1	0	0	0	0	0	k__Bacteria
OTU_960	0	1	0	0	0	0	0	2	12	3	0	0	3	2	0	0	0	0	k__Bacteria
OTU_961	0	0	0	0	0	0	0	0	0	0	0	0	0	0	0	0	0	0	k__Bacteria
OTU_962	0	0	0	0	0	0	0	0	0	0	0	0	0	0	0	0	0	0	k__Bacteria
OTU_963	0	0	0	0	0	0	0	0	0	0	0	0	0	0	0	7	0	21	k__Bacteria;p__Proteobacteria;c__Alphaproteobacteria;o__Rhodobacterales;f__Rhodobacteraceae
OTU_964	0	0	0	0	0	0	0	0	0	0	0	0	0	0	0	0	0	0	k__Bacteria
OTU_965	0	1	0	0	0	0	0	0	7	10	0	0	4	3	0	0	0	0	k__Bacteria
OTU_966	0	0	0	0	0	0	0	0	0	0	0	0	0	0	3	0	2	0	k__Bacteria;p__Bacteroidetes;c__Bacteroidia;o__Bacteroidales;f__Muribaculaceae;g__;s__
OTU_967	0	0	1	0	0	4	0	2	5	2	0	4	6	7	0	0	0	0	k__Bacteria
OTU_968	0	0	0	0	0	0	0	0	19	0	0	0	0	0	0	0	0	0	k__Bacteria
OTU_969	0	0	0	0	0	0	0	0	0	1	0	0	5	4	0	0	0	0	k__Bacteria
OTU_970	0	0	0	0	0	0	0	13	0	0	0	0	0	0	0	0	0	0	k__Bacteria;p__Firmicutes;c__Bacilli;o__Bacillales;f__Staphylococcaceae;g__Aliicoccus;s__
OTU_971	0	0	8	0	0	4	13	0	0	0	0	0	0	0	0	0	0	0	k__Bacteria
OTU_972	0	0	0	1	0	0	0	0	0	1	0	0	0	0	0	0	0	0	k__Bacteria
OTU_973	0	0	6	0	0	0	0	0	0	7	0	0	0	0	0	0	0	0	k__Bacteria
OTU_974	0	0	0	0	0	0	0	0	0	0	0	0	0	28	0	0	0	0	k__Bacteria
OTU_975	0	0	0	0	1	0	0	7	12	0	0	5	0	0	0	0	0	0	k__Bacteria
OTU_976	0	0	0	0	0	0	0	0	0	0	0	0	25	0	0	0	0	0	k__Bacteria
OTU_977	0	0	0	0	0	0	0	0	0	0	0	0	0	0	0	0	0	0	k__Bacteria;p__Bacteroidetes;c__Bacteroidia;o__Bacteroidales;f__Prevotellaceae;g__;s__
OTU_978	0	0	0	0	0	0	0	0	0	0	0	0	0	0	28	0	0	0	k__Bacteria;p__Candidatus_Yanofskybacteria
OTU_979	0	0	0	0	0	0	0	0	0	0	0	0	0	0	0	0	0	0	k__Bacteria
OTU_980	0	0	0	0	0	0	0	0	0	0	0	0	0	0	24	0	4	0	k__Bacteria;p__Firmicutes;c__Clostridia;o__Clostridiales;f__Ruminococcaceae
OTU_981	0	0	0	0	0	0	0	0	0	0	0	0	0	0	0	0	0	0	k__Bacteria;p__Actinobacteria;c__unidentified_Actinobacteria;o__Propionibacteriales;f__Nocardioidaceae;g__Nocardioides
OTU_982	0	0	0	0	0	0	0	0	0	0	0	0	0	0	57	0	4	0	k__Bacteria;p__Acidobacteria;c__Acidobacteriia;o__Acidobacteriales;f__unidentified_Acidobacteriales;g__Candidatus_Koribacter;s__
OTU_983	0	0	0	0	0	0	0	0	0	0	0	0	0	1	0	0	0	0	k__Bacteria
OTU_984	0	4	0	0	0	0	0	5	6	0	0	0	0	0	0	0	0	0	k__Bacteria
OTU_985	0	0	0	0	0	0	0	0	0	0	0	0	0	0	0	0	0	0	k__Bacteria
OTU_986	0	0	0	0	0	0	0	0	0	0	0	0	0	0	0	0	0	0	k__Bacteria
OTU_987	2	8	0	0	0	0	3	10	0	9	0	0	0	9	0	0	0	0	k__Bacteria
OTU_988	0	0	0	0	0	0	0	0	0	0	0	0	0	0	0	0	0	0	k__Bacteria
OTU_989	0	7	0	0	4	0	0	4	11	0	0	5	0	0	0	0	0	0	Unknown
OTU_990	0	0	0	0	0	0	0	0	0	0	0	0	0	0	0	0	0	0	Unknown
OTU_991	0	5	0	0	1	2	0	0	5	2	0	1	2	2	0	0	0	0	k__Bacteria
OTU_992	14	0	0	0	0	0	0	0	0	0	0	0	0	0	0	0	0	0	k__Bacteria
OTU_993	0	0	0	0	0	0	0	0	0	0	0	0	0	0	0	0	0	0	k__Bacteria;p__Firmicutes;c__Clostridia;o__Clostridiales;f__Lachnospiraceae
OTU_994	0	0	0	0	0	0	0	0	0	0	0	0	0	0	0	0	0	0	k__Bacteria;p__Firmicutes;c__Clostridia;o__Clostridiales;f__Lachnospiraceae
OTU_995	0	24	9	2	0	21	12	0	2	0	0	0	0	0	0	0	0	0	k__Bacteria
OTU_996	0	0	1	0	0	0	0	0	0	0	0	0	0	0	0	0	0	0	k__Bacteria
OTU_997	0	0	0	0	0	0	0	0	11	0	0	0	0	0	0	0	0	0	k__Bacteria
OTU_998	0	1	0	0	0	0	0	0	0	0	0	9	0	0	0	0	0	0	k__Bacteria
OTU_999	0	0	0	0	0	0	0	0	0	0	0	0	0	0	51	0	3	0	k__Bacteria;p__Proteobacteria;c__Gammaproteobacteria;o__Salinisphaerales;f__Solimonadaceae;g__Nevskia
OTU_1000	0	0	0	0	0	0	0	0	0	0	0	0	0	0	0	0	0	0	k__Bacteria
OTU_1001	3	0	0	0	0	0	0	0	0	0	0	19	0	2	0	0	0	0	k__Bacteria
OTU_1002	0	0	0	0	0	0	0	0	37	0	0	0	0	0	0	0	0	0	k__Bacteria
OTU_1003	0	0	0	0	0	0	0	0	0	0	0	0	0	0	34	0	3	0	k__Bacteria;p__Acidobacteria;c__Acidobacteriia;o__Acidobacteriales;f__unidentified_Acidobacteriales;g__Candidatus_Koribacter;s__
OTU_1004	0	0	0	0	6	1	0	0	0	0	0	8	1	1	0	0	0	0	k__Bacteria
OTU_1005	0	0	0	0	0	0	0	0	0	0	0	0	0	0	0	0	0	0	k__Bacteria
OTU_1006	0	0	0	0	0	0	0	0	0	0	0	0	6	15	0	0	0	0	k__Bacteria
OTU_1007	0	1	0	0	0	0	0	0	0	0	0	0	0	0	0	0	0	0	k__Bacteria
OTU_1008	0	0	0	0	0	0	0	0	0	1	30	1	0	0	0	0	0	0	k__Bacteria;p__Firmicutes;c__Clostridia;o__Clostridiales;f__Ruminococcaceae
OTU_1009	14	0	7	5	3	0	1	0	0	2	0	1	0	0	0	0	0	0	k__Bacteria
OTU_1010	0	0	0	0	0	0	0	0	0	0	0	0	0	0	0	0	0	0	k__Bacteria;p__Firmicutes;c__Bacilli;o__Bacillales;f__Paenibacillaceae;g__Paenibacillus;s__
OTU_1011	0	0	0	0	0	0	0	0	0	0	0	0	0	0	0	0	0	0	k__Bacteria
OTU_1012	0	0	0	0	0	0	0	0	0	0	0	0	0	0	0	0	0	0	k__Bacteria
OTU_1013	4	6	12	0	0	0	15	0	0	0	0	0	0	0	0	0	0	0	k__Bacteria
OTU_1014	0	0	0	0	0	0	0	0	0	0	0	0	0	0	0	0	0	0	k__Bacteria
OTU_1015	0	2	0	0	3	9	10	0	2	1	0	1	1	4	0	0	0	0	k__Bacteria
OTU_1016	48	0	0	0	0	0	0	0	0	0	0	0	0	0	0	0	0	0	k__Bacteria
OTU_1017	0	0	0	0	0	0	0	0	0	0	0	0	0	0	4	0	4	0	k__Bacteria;p__Firmicutes;c__Clostridia;o__Clostridiales;f__Ruminococcaceae;g__;s__
OTU_1018	1	0	0	0	0	0	0	0	0	0	0	0	0	0	0	0	0	0	k__Bacteria
OTU_1019	1	0	0	0	0	0	0	0	0	2	0	0	0	0	0	0	0	0	k__Bacteria
OTU_1020	0	0	0	0	0	0	0	0	0	0	0	0	0	0	35	0	1	0	k__Bacteria;p__Acidobacteria;c__Acidobacteriia;o__Acidobacteriales;f__;g__;s__
OTU_1021	0	0	0	0	0	0	0	0	0	0	0	0	0	0	57	5	3	5	k__Bacteria;p__Proteobacteria;c__Alphaproteobacteria;o__Sphingomonadales;f__Sphingomonadaceae
OTU_1022	0	0	1	0	0	0	0	0	0	0	0	0	0	0	0	0	0	0	k__Bacteria
OTU_1023	0	0	0	0	0	0	0	0	8	0	0	0	0	14	0	0	0	0	k__Bacteria
OTU_1024	0	0	0	0	0	0	0	0	0	0	0	0	0	0	0	0	0	0	k__Bacteria
OTU_1025	1	2	14	0	0	1	31	0	0	0	0	0	0	0	0	0	0	0	k__Bacteria
OTU_1026	1	0	0	0	20	0	0	0	0	0	0	0	0	0	0	0	0	0	k__Bacteria
OTU_1027	0	0	0	0	0	0	0	1	15	0	0	1	0	0	0	0	0	0	k__Bacteria
OTU_1028	0	0	0	0	0	0	0	0	0	0	0	0	16	1	0	0	0	0	k__Bacteria
OTU_1029	0	0	0	0	0	0	0	0	0	0	0	0	0	0	0	0	0	0	k__Bacteria;p__Firmicutes;c__Clostridia;o__Clostridiales;f__Lachnospiraceae
OTU_1030	0	0	0	0	0	0	0	0	0	0	0	0	0	0	32	0	0	0	k__Bacteria;p__Proteobacteria;c__Alphaproteobacteria;o__Rhodospirillales;f__;g__;s__
OTU_1031	0	0	0	0	0	0	0	0	0	0	0	0	0	0	65	2	0	1	k__Bacteria;p__Proteobacteria;c__Gammaproteobacteria;o__unidentified_Gammaproteobacteria;f__Hydrogenophilaceae;g__Thiobacillus
OTU_1032	0	0	0	0	0	0	0	0	0	0	0	0	17	0	0	0	0	0	Unknown
OTU_1033	0	0	0	1	0	0	0	0	0	0	0	6	0	0	0	0	0	0	k__Bacteria
OTU_1034	0	0	0	0	0	0	0	0	1	9	0	7	0	1	0	0	0	0	k__Bacteria
OTU_1035	1	0	0	0	0	0	0	0	0	0	0	1	1	5	0	0	0	0	k__Bacteria
OTU_1036	1	2	0	17	0	0	0	0	0	0	1	0	0	12	0	0	0	0	k__Bacteria
OTU_1037	0	0	0	0	0	0	0	0	0	0	0	0	0	0	0	0	0	0	k__Bacteria
OTU_1038	0	0	0	0	0	0	0	0	0	0	0	0	0	0	113	0	12	0	k__Bacteria;p__Proteobacteria;c__Deltaproteobacteria;o__Desulfuromonadales;f__Geobacteraceae;g__Geobacter
OTU_1039	0	0	0	0	0	0	0	0	0	1	0	0	0	18	0	0	0	0	k__Bacteria
OTU_1040	1	0	4	0	0	2	18	0	0	4	0	0	0	0	0	0	0	0	k__Bacteria
OTU_1041	0	2	2	0	0	0	3	0	24	0	0	0	0	0	0	0	0	0	k__Bacteria
OTU_1042	0	6	1	3	6	3	0	8	18	1	4	9	4	1	0	0	0	0	Unknown
OTU_1043	0	0	0	0	0	9	0	2	0	0	0	5	0	0	0	0	0	0	k__Bacteria
OTU_1044	0	0	0	0	0	0	0	0	0	0	0	0	0	0	0	0	0	0	k__Bacteria;p__Actinobacteria;c__Acidimicrobiia;o__;f__;g__;s__
OTU_1045	0	0	0	0	0	0	0	0	4	0	0	0	0	17	0	0	0	0	k__Bacteria
OTU_1046	0	0	0	0	0	0	0	0	0	0	0	0	0	0	0	0	0	0	Unknown
OTU_1047	0	0	0	0	0	0	0	0	0	0	0	0	0	0	0	0	0	0	k__Bacteria
OTU_1048	0	0	0	0	0	0	0	0	0	0	0	0	0	0	0	0	0	0	k__Bacteria
OTU_1049	0	0	0	0	0	0	0	0	0	0	0	0	0	0	17	0	6	0	k__Bacteria;p__Firmicutes;c__Clostridia;o__Clostridiales;f__Ruminococcaceae;g__Ruminiclostridium
OTU_1050	0	0	0	0	0	0	0	2	0	0	0	0	0	0	0	0	0	0	k__Bacteria
OTU_1051	0	0	0	0	0	5	0	0	0	0	0	0	0	0	0	0	0	0	k__Bacteria;p__;c__;o__;f__;g__;s__
OTU_1052	0	0	0	0	0	0	0	0	0	0	0	24	0	3	0	0	0	0	k__Bacteria
OTU_1053	0	0	0	2	0	0	0	0	0	0	0	0	0	0	0	0	0	0	k__Bacteria
OTU_1054	0	0	0	0	0	0	0	0	0	0	0	0	0	0	0	0	1	0	k__Bacteria;p__Bacteroidetes;c__Bacteroidia;o__Bacteroidales;f__Muribaculaceae;g__;s__
OTU_1055	0	0	0	0	0	0	0	0	0	0	0	0	0	0	0	0	0	0	k__Bacteria
OTU_1056	0	0	0	0	0	0	0	0	0	0	0	0	0	1	0	0	0	0	k__Bacteria
OTU_1057	0	0	8	14	0	0	0	10	0	23	0	0	0	5	0	0	0	0	k__Bacteria
OTU_1058	0	0	0	0	0	0	0	0	0	0	0	0	0	0	0	0	0	0	k__Bacteria
OTU_1059	0	0	6	0	0	0	0	0	0	0	0	0	0	0	0	0	0	0	k__Bacteria
OTU_1060	2	6	0	1	0	1	2	0	3	2	0	1	0	6	0	0	0	0	k__Bacteria
OTU_1061	0	0	0	0	0	0	0	0	0	0	0	0	0	0	112	0	2	0	k__Bacteria;p__Proteobacteria;c__Deltaproteobacteria;o__Myxococcales;f__Archangiaceae;g__Anaeromyxobacter;s__
OTU_1062	0	0	0	0	0	0	0	0	10	0	0	1	0	7	0	0	0	0	k__Bacteria
OTU_1063	0	0	0	0	0	0	22	0	0	0	0	0	0	0	0	0	0	0	k__Bacteria
OTU_1064	2	0	0	0	0	0	0	0	0	0	0	0	0	0	0	0	0	0	k__Bacteria
OTU_1065	0	0	0	0	0	0	0	0	0	0	0	0	0	0	3	0	9	0	k__Bacteria;p__Firmicutes;c__Clostridia;o__Clostridiales;f__Ruminococcaceae;g__unidentified_Ruminococcaceae;s__[Clostridium]_papyrosolvens
OTU_1066	0	0	0	0	0	10	1	0	0	0	0	0	0	0	0	0	0	0	k__Bacteria
OTU_1067	25	52	15	2	1	15	0	0	82	23	3	1	18	55	0	0	0	0	Unknown
OTU_1068	0	0	1	0	0	0	1	0	0	0	0	0	0	0	0	0	0	0	k__Bacteria
OTU_1069	0	0	0	0	0	0	0	0	0	0	0	0	0	0	0	0	0	0	k__Bacteria
OTU_1070	0	0	0	0	0	0	0	0	4	0	0	0	0	14	0	0	0	0	k__Bacteria
OTU_1071	0	0	0	0	0	0	0	0	0	0	0	0	0	0	0	0	0	0	k__Bacteria
OTU_1072	0	0	0	0	0	0	0	0	0	2	0	0	20	0	0	0	0	0	k__Bacteria
OTU_1073	0	0	0	0	0	0	0	0	0	0	0	0	0	0	0	0	0	0	k__Bacteria
OTU_1074	0	0	0	0	0	0	0	0	0	0	0	15	0	1	0	0	0	0	k__Bacteria
OTU_1075	0	0	0	0	0	0	0	0	0	0	0	0	0	0	0	0	0	0	k__Bacteria
OTU_1076	0	0	0	0	22	0	0	0	0	0	0	0	0	0	0	0	0	0	k__Bacteria
OTU_1077	0	0	0	0	0	0	0	0	0	0	0	0	0	0	0	0	0	0	k__Bacteria;p__Firmicutes;c__Clostridia;o__Clostridiales;f__unidentified_Clostridiales;g__unidentified_Clostridiales
OTU_1078	0	0	2	0	0	1	0	0	0	0	0	0	0	0	0	0	0	0	k__Bacteria
OTU_1079	0	0	0	0	0	0	0	0	0	0	0	0	0	0	0	0	0	0	Unknown
OTU_1080	0	0	0	0	2	0	0	0	0	7	0	7	0	7	0	0	0	0	k__Bacteria
OTU_1081	0	0	0	0	0	0	0	0	0	0	0	0	0	0	4	1	1	0	k__Bacteria;p__Firmicutes;c__Clostridia;o__Clostridiales;f__Ruminococcaceae;g__unidentified_Ruminococcaceae
OTU_1082	0	0	1	0	0	0	0	0	0	0	0	0	0	0	0	0	0	0	k__Bacteria
OTU_1083	3	0	0	0	0	0	0	0	0	0	0	0	0	18	0	0	0	0	k__Bacteria
OTU_1084	0	0	0	0	0	0	0	0	0	0	0	0	0	0	58	0	3	0	k__Bacteria;p__Chloroflexi;c__Ktedonobacteria;o__Ktedonobacterales;f__;g__;s__
OTU_1085	0	0	0	0	0	0	0	0	0	0	0	0	0	18	0	0	0	0	k__Bacteria
OTU_1086	0	0	0	0	0	0	0	0	0	0	0	0	0	0	0	0	0	0	k__Bacteria;p__Firmicutes;c__Clostridia;o__Clostridiales;f__Ruminococcaceae;g__;s__
OTU_1087	0	0	0	0	0	0	0	0	10	1	1	6	0	2	0	0	0	0	k__Bacteria
OTU_1088	0	0	0	0	0	0	0	0	40	0	0	1	0	0	0	0	0	0	k__Bacteria
OTU_1089	0	0	0	0	0	0	0	0	0	0	0	0	0	6	0	0	0	0	k__Bacteria
OTU_1090	0	0	0	0	0	0	0	0	0	0	0	0	0	21	0	0	0	0	k__Bacteria;p__Melainabacteria
OTU_1091	0	0	0	0	0	0	0	0	0	0	0	0	0	0	37	0	0	7	k__Bacteria;p__Nitrospirae;c__Nitrospira;o__Nitrospirales;f__Nitrospiraceae
OTU_1092	0	0	0	0	0	0	0	22	0	0	0	0	0	0	0	0	0	0	k__Bacteria
OTU_1093	0	0	0	0	0	0	0	0	0	2	0	4	16	0	0	0	0	0	k__Bacteria
OTU_1094	0	0	0	0	0	0	0	0	0	0	0	0	0	0	43	0	0	0	k__Bacteria;p__Chloroflexi;c__;o__;f__;g__;s__
OTU_1095	0	0	0	0	0	0	0	0	0	0	0	20	0	0	0	0	0	0	k__Bacteria
OTU_1096	0	0	1	0	0	0	0	0	0	0	0	0	0	0	0	0	0	0	k__Bacteria
OTU_1097	0	0	0	0	0	0	0	0	1	0	0	25	0	0	0	0	0	2	k__Bacteria;p__Firmicutes;c__Clostridia;o__Clostridiales;f__Ruminococcaceae;g__unidentified_Ruminococcaceae;s__Ruminococcus_bromii
OTU_1098	0	0	0	0	0	0	0	0	0	0	0	0	0	0	1	0	0	26	k__Bacteria;p__Proteobacteria;c__Alphaproteobacteria;o__Rhizobiales;f__unidentified_Rhizobiales;g__Rhodomicrobium;s__
OTU_1099	0	0	0	0	0	0	0	6	0	3	0	0	9	0	0	0	0	0	k__Bacteria
OTU_1100	0	0	0	0	0	0	0	0	0	0	0	0	0	0	0	0	0	0	k__Bacteria;p__Bacteroidetes;c__Bacteroidia;o__Bacteroidales;f__Muribaculaceae;g__;s__
OTU_1101	0	0	0	0	0	0	0	0	0	0	0	0	0	0	0	0	0	0	k__Bacteria
OTU_1102	0	0	0	9	0	1	0	0	0	0	0	0	1	0	0	0	0	0	k__Bacteria
OTU_1103	0	0	0	0	0	0	0	0	0	0	0	0	0	0	0	0	0	0	k__Bacteria
OTU_1104	0	0	0	0	0	6	0	0	0	0	0	0	0	0	0	0	0	0	k__Bacteria
OTU_1105	0	0	0	0	0	0	0	5	6	0	0	0	0	8	0	0	0	0	k__Bacteria
OTU_1106	0	8	0	0	0	0	0	0	9	0	0	0	0	0	0	0	0	0	k__Bacteria
OTU_1107	0	0	0	0	0	0	0	0	0	0	0	0	0	0	0	0	0	0	k__Bacteria
OTU_1108	0	0	0	11	0	0	0	0	0	0	0	0	0	0	0	0	0	0	k__Bacteria
OTU_1109	2	0	0	0	25	0	0	0	0	0	0	1	0	0	0	0	0	0	k__Bacteria;p__Bacteroidetes;c__Bacteroidia;o__Bacteroidales;f__Bacteroidaceae;g__Bacteroides
OTU_1110	0	0	0	0	0	0	0	0	0	0	0	0	17	0	0	0	0	0	Unknown
OTU_1111	0	0	0	0	0	0	0	0	0	0	0	0	0	0	0	0	0	0	k__Bacteria
OTU_1112	0	2	0	3	1	0	2	5	2	1	4	2	0	0	0	0	0	0	k__Bacteria
OTU_1113	0	0	0	0	0	0	0	0	0	0	0	0	0	0	0	0	0	0	k__Bacteria
OTU_1114	0	0	0	0	0	0	0	0	0	0	0	0	0	0	22	0	4	2	k__Bacteria;p__Acidobacteria;c__Acidobacteriia;o__Solibacterales;f__unidentified_Solibacterales;g__Bryobacter;s__
OTU_1115	0	0	0	0	0	0	0	0	0	0	0	0	0	0	0	0	0	0	k__Bacteria
OTU_1116	0	6	0	0	0	3	0	0	9	0	0	0	3	0	0	0	0	0	k__Bacteria
OTU_1117	0	0	0	0	0	0	0	0	15	0	0	0	1	0	0	0	0	0	k__Bacteria
OTU_1118	0	0	0	0	0	0	0	0	0	0	0	0	0	0	87	0	1	0	k__Bacteria;p__Proteobacteria;c__Gammaproteobacteria;o__unidentified_Gammaproteobacteria;f__Burkholderiaceae;g__Curvibacter;s__
OTU_1119	0	0	0	0	0	0	0	0	0	0	0	0	0	0	1	0	0	0	k__Bacteria;p__Firmicutes;c__Clostridia;o__Clostridiales;f__Lachnospiraceae;g__;s__
OTU_1120	0	0	0	0	0	0	0	0	0	0	0	0	0	18	0	0	0	0	k__Bacteria
OTU_1121	0	0	0	0	0	0	0	0	0	0	0	0	0	16	0	0	0	0	k__Bacteria
OTU_1122	0	0	0	0	0	0	0	0	0	0	0	0	0	0	31	0	1	3	k__Bacteria;p__Proteobacteria;c__Gammaproteobacteria;o__unidentified_Gammaproteobacteria;f__unidentified_Gammaproteobacteria;g__unidentified_Gammaproteobacteria
OTU_1123	0	0	2	0	0	4	0	0	0	0	0	0	0	1	0	0	0	0	k__Bacteria
OTU_1124	0	0	0	0	0	0	0	0	0	0	0	0	0	0	0	0	0	0	k__Bacteria
OTU_1125	0	1	0	6	0	0	0	0	2	1	0	2	0	5	0	0	0	0	k__Bacteria
OTU_1126	0	0	0	0	0	0	0	0	0	0	0	0	0	1	0	0	0	0	k__Bacteria
OTU_1127	0	2	1	3	1	1	0	0	4	1	3	1	1	1	0	0	0	0	Unknown
OTU_1128	0	0	0	0	0	0	0	0	0	0	0	0	0	0	0	0	0	0	k__Bacteria
OTU_1129	0	0	0	0	0	0	0	0	0	0	0	0	0	0	1	0	22	0	k__Bacteria;p__Proteobacteria;c__Gammaproteobacteria;o__unidentified_Gammaproteobacteria;f__Methylophilaceae;g__Methylophilus;s__
OTU_1130	0	0	0	0	0	0	0	0	0	0	0	0	0	0	0	0	0	0	k__Bacteria
OTU_1131	8	0	1	0	3	0	0	0	0	0	0	0	0	0	0	0	0	0	k__Bacteria
OTU_1132	0	0	0	0	0	0	0	0	0	0	0	0	0	0	0	0	0	0	k__Bacteria;p__Melainabacteria;c__;o__;f__;g__;s__
OTU_1133	0	1	9	0	14	1	0	0	7	0	0	3	0	0	0	0	0	0	Unknown
OTU_1134	0	0	0	0	0	0	0	0	0	0	2	0	0	18	0	0	0	0	k__Bacteria
OTU_1135	2	2	0	3	0	0	2	0	8	0	0	0	0	0	0	0	0	0	k__Bacteria
OTU_1136	0	0	0	0	0	0	0	4	9	0	0	0	0	5	0	0	0	0	k__Bacteria
OTU_1137	0	0	0	0	0	0	0	0	0	0	0	0	0	0	0	0	0	0	k__Bacteria;p__Firmicutes;c__Clostridia;o__Clostridiales;f__Ruminococcaceae
OTU_1138	0	0	7	2	0	2	5	0	0	1	0	0	0	0	0	0	0	0	k__Bacteria
OTU_1139	0	0	0	0	0	0	0	0	0	0	0	0	0	0	0	0	0	0	k__Bacteria
OTU_1140	0	1	0	0	1	13	0	5	0	0	0	0	0	0	0	0	0	0	k__Bacteria
OTU_1141	0	0	0	0	0	0	0	0	0	0	0	0	0	0	0	0	0	0	k__Bacteria
OTU_1142	0	0	0	0	0	0	0	0	0	20	0	0	10	0	0	0	0	0	k__Bacteria
OTU_1143	0	0	0	0	0	0	0	0	0	0	0	0	0	0	0	0	0	0	k__Bacteria
OTU_1144	0	0	0	0	19	0	0	0	0	0	0	0	0	0	0	0	0	0	k__Bacteria
OTU_1145	0	0	0	0	1	0	0	0	0	0	0	15	0	0	0	0	0	0	k__Bacteria
OTU_1146	0	0	0	0	0	0	0	0	0	0	0	0	0	0	0	0	0	0	k__Bacteria
OTU_1147	1	5	3	0	1	6	0	5	12	3	0	2	6	0	0	0	0	0	Unknown
OTU_1148	19	0	0	0	0	0	0	0	0	0	0	0	0	0	0	0	0	0	k__Bacteria
OTU_1149	0	0	0	0	0	4	4	0	3	0	0	23	6	1	0	0	0	0	k__Bacteria
OTU_1150	0	0	0	0	0	0	0	0	1	0	0	0	17	0	0	0	0	0	k__Bacteria
OTU_1151	0	0	9	0	0	1	0	0	0	0	0	0	0	0	0	0	0	0	k__Bacteria
OTU_1152	0	0	0	0	0	0	0	0	16	0	0	0	0	0	0	0	0	0	k__Bacteria
OTU_1153	0	0	0	0	0	0	14	0	0	0	0	0	0	0	0	0	0	0	k__Bacteria
OTU_1154	0	0	0	0	0	0	0	4	0	0	0	0	0	16	0	0	0	0	k__Bacteria
OTU_1155	0	0	0	0	0	0	0	0	0	0	0	0	0	0	0	0	0	0	k__Bacteria;p__Firmicutes;c__Clostridia;o__Clostridiales
OTU_1156	15	3	5	0	0	2	1	2	1	1	0	0	0	0	0	0	0	0	k__Bacteria
OTU_1157	0	1	0	0	0	0	0	0	0	0	0	0	0	0	0	0	0	0	k__Bacteria
OTU_1158	0	0	0	0	0	0	0	0	0	0	0	0	0	0	0	0	0	0	k__Bacteria
OTU_1159	0	5	0	0	0	15	0	0	0	0	0	0	0	0	0	0	0	0	k__Bacteria
OTU_1160	0	0	0	0	0	0	0	0	0	0	20	0	0	0	0	0	0	0	k__Bacteria;p__Firmicutes;c__Bacilli;o__Bacillales;f__Staphylococcaceae;g__Salinicoccus;s__
OTU_1161	0	0	0	0	0	0	0	0	0	0	0	0	0	0	0	0	0	0	k__Bacteria
OTU_1162	0	0	0	0	0	0	0	0	0	0	0	0	0	0	0	0	0	0	k__Bacteria;p__Tenericutes;c__Mollicutes;o__Anaeroplasmatales;f__Anaeroplasmataceae;g__Anaeroplasma;s__
OTU_1163	0	0	0	0	0	0	0	0	15	0	0	0	0	0	0	0	0	0	k__Bacteria
OTU_1164	0	0	0	0	0	0	0	0	0	0	0	0	0	0	0	0	0	0	k__Bacteria
OTU_1165	0	0	0	0	0	0	0	0	0	0	0	0	0	0	0	0	0	0	k__Bacteria;p__Firmicutes;c__Clostridia;o__Clostridiales
OTU_1166	4	0	0	0	0	0	0	0	0	0	0	0	0	10	0	38	0	0	k__Bacteria;p__Bacteroidetes;c__Bacteroidia;o__Bacteroidales;f__Porphyromonadaceae;g__Porphyromonas;s__
OTU_1167	0	0	2	0	9	4	0	0	0	0	0	1	0	0	0	0	0	0	k__Bacteria
OTU_1168	0	0	0	0	0	0	0	0	0	0	0	0	0	0	0	0	0	0	k__Bacteria
OTU_1169	0	1	0	0	0	0	0	0	16	0	0	0	0	0	0	0	0	0	k__Bacteria
OTU_1170	0	2	0	0	0	0	0	0	14	0	0	0	0	8	0	0	0	0	k__Bacteria
OTU_1171	0	0	0	0	0	0	0	0	0	0	0	0	0	0	0	0	0	0	k__Bacteria
OTU_1172	0	15	0	0	0	0	0	0	0	0	0	0	0	0	0	0	0	0	k__Bacteria
OTU_1173	0	5	2	0	0	1	0	0	1	14	0	0	0	2	0	0	0	0	k__Bacteria
OTU_1174	0	0	0	0	0	0	0	0	0	0	0	0	0	20	0	0	0	0	k__Bacteria
OTU_1175	0	0	0	0	0	0	0	0	0	2	0	1	12	0	0	0	0	0	k__Bacteria
OTU_1176	0	0	0	0	0	0	0	0	0	0	0	0	0	0	0	0	0	0	k__Bacteria
OTU_1177	0	0	0	0	0	3	0	0	0	0	0	0	19	0	0	0	0	0	Unknown
OTU_1178	18	0	0	4	0	0	0	0	1	0	0	3	0	0	0	0	0	0	k__Bacteria
OTU_1179	0	0	0	0	0	0	0	0	14	1	0	2	0	0	0	0	0	0	k__Bacteria
OTU_1180	0	0	0	0	0	0	0	0	1	1	0	0	1	13	0	0	0	0	k__Bacteria
OTU_1181	0	0	0	0	0	0	0	0	0	0	0	0	0	0	0	0	0	0	k__Bacteria;p__Proteobacteria;c__Alphaproteobacteria;o__Rhizobiales;f__unidentified_Rhizobiales;g__Labrenzia;s__Labrenzia_aggregata
OTU_1182	0	0	0	0	0	0	0	0	0	0	0	0	0	0	0	0	0	0	k__Bacteria
OTU_1183	0	0	0	0	0	0	0	0	0	0	0	0	0	0	0	0	0	0	k__Bacteria;p__Bacteroidetes;c__Bacteroidia;o__Bacteroidales;f__Marinifilaceae;g__;s__
OTU_1184	0	0	1	0	0	0	0	7	14	16	0	8	0	0	0	0	0	0	Unknown
OTU_1185	0	0	0	0	0	0	0	0	0	0	0	0	0	0	0	0	0	0	k__Bacteria
OTU_1186	0	8	0	3	0	0	0	0	0	18	0	1	0	0	0	0	0	0	k__Bacteria
OTU_1187	0	0	0	0	0	0	0	0	0	9	0	8	0	0	0	0	0	0	Unknown
OTU_1188	0	0	0	0	0	0	0	0	0	0	0	0	0	0	0	0	0	0	k__Bacteria
OTU_1189	0	0	0	0	0	0	0	3	0	0	0	0	0	0	0	0	0	0	k__Bacteria
OTU_1190	0	5	2	0	0	0	0	0	6	0	0	6	1	0	0	0	0	0	k__Bacteria
OTU_1191	0	0	0	0	0	0	0	0	0	0	0	17	0	0	0	0	0	0	k__Bacteria
OTU_1192	0	0	4	0	0	0	0	6	0	1	0	16	0	0	0	0	0	0	Unknown
OTU_1193	0	1	0	0	0	0	0	0	24	0	0	0	0	0	0	0	0	0	k__Bacteria
OTU_1194	0	0	0	0	0	0	0	0	0	0	0	0	0	0	0	0	0	0	k__Bacteria;p__Bacteroidetes;c__Bacteroidia;o__Flavobacteriales;f__unidentified_Flavobacteriales;g__Chryseobacterium;s__Chryseobacterium_hominis
OTU_1195	0	0	0	0	0	0	0	0	0	0	0	0	0	0	0	0	0	0	k__Bacteria
OTU_1196	0	0	0	0	0	0	0	0	0	0	0	0	0	0	0	0	0	0	k__Bacteria
OTU_1197	0	0	0	0	0	0	0	0	0	0	0	0	0	0	0	0	0	0	k__Bacteria
OTU_1198	0	0	0	0	0	0	0	0	20	0	0	0	0	0	0	0	0	0	k__Bacteria
OTU_1199	0	0	0	0	0	0	0	0	0	0	0	17	0	5	0	0	0	0	k__Bacteria
OTU_1200	0	4	0	9	5	5	0	90	14	2	13	10	5	9	0	0	0	0	k__Bacteria
OTU_1201	0	0	0	5	0	0	0	0	2	0	0	17	1	7	0	0	0	0	k__Bacteria
OTU_1202	0	0	0	0	0	0	0	0	0	0	0	0	0	0	51	0	0	0	k__Bacteria;p__Acidobacteria;c__Acidobacteriia;o__Solibacterales;f__unidentified_Solibacterales;g__Candidatus_Solibacter;s__
OTU_1203	0	0	0	0	0	0	0	0	0	0	0	0	0	19	0	0	0	0	k__Bacteria
OTU_1204	0	3	0	0	0	2	0	6	0	7	0	0	6	4	0	0	0	0	k__Bacteria
OTU_1205	0	0	0	0	0	0	0	0	0	0	0	0	0	0	0	0	0	0	k__Bacteria
OTU_1206	0	0	0	0	0	0	0	0	0	0	0	0	0	0	0	0	0	0	k__Bacteria
OTU_1207	0	0	0	0	0	0	0	0	0	0	0	0	0	0	0	0	0	27	k__Bacteria;p__Gemmatimonadetes;c__Longimicrobia;o__Longimicrobiales;f__Longimicrobiaceae;g__;s__
OTU_1208	0	0	3	0	4	1	4	0	0	0	0	2	0	1	0	0	0	0	Unknown
OTU_1209	0	8	0	2	6	0	0	0	19	0	2	12	1	1	0	0	0	0	k__Bacteria
OTU_1210	0	0	0	0	0	0	0	0	0	0	0	0	0	0	0	0	0	0	k__Bacteria
OTU_1211	0	0	0	0	0	0	0	1	7	1	0	2	7	6	0	0	0	0	k__Bacteria
OTU_1212	0	2	0	0	0	8	2	0	0	0	0	0	0	0	0	0	0	0	k__Bacteria
OTU_1213	0	0	0	0	0	0	0	0	0	0	0	0	0	0	0	0	0	0	k__Bacteria;p__Bacteroidetes;c__Bacteroidia;o__Bacteroidales;f__Prevotellaceae;g__Alloprevotella
OTU_1214	0	0	0	2	28	3	1	0	0	0	0	0	0	0	0	0	0	0	k__Bacteria
OTU_1215	0	0	0	0	0	15	2	0	0	0	0	0	0	3	0	0	0	0	k__Bacteria
OTU_1216	0	0	1	0	1	0	13	0	0	0	0	0	0	0	0	0	0	0	k__Bacteria
OTU_1217	0	0	0	0	0	0	0	0	2	1	0	0	0	0	0	0	0	0	k__Bacteria
OTU_1218	0	0	0	0	0	0	0	0	0	0	0	0	0	0	22	0	3	0	k__Bacteria;p__Acidobacteria;c__Acidobacteriia;o__Solibacterales;f__unidentified_Solibacterales
OTU_1219	0	0	0	0	0	0	0	0	16	0	0	0	0	0	0	0	0	0	k__Bacteria
OTU_1220	0	0	1	0	0	0	0	0	0	0	0	0	0	0	0	0	0	0	k__Bacteria
OTU_1221	0	0	0	0	0	0	0	0	0	0	0	0	0	0	0	0	0	0	k__Bacteria
OTU_1222	0	1	0	1	0	0	0	0	2	21	0	4	0	2	0	0	0	0	k__Bacteria
OTU_1223	0	0	0	0	6	0	0	0	6	1	0	7	0	0	0	0	0	0	k__Bacteria
OTU_1224	0	0	0	0	0	0	0	0	0	0	0	0	0	0	0	0	0	0	k__Bacteria
OTU_1225	0	0	0	0	0	0	0	0	0	0	0	0	0	15	0	0	0	0	k__Bacteria
OTU_1226	0	0	0	0	0	0	1	0	0	0	0	0	0	0	0	0	0	0	k__Bacteria
OTU_1227	0	0	0	0	0	0	0	0	0	0	0	0	0	0	111	0	0	0	k__Bacteria;p__Proteobacteria;c__Gammaproteobacteria;o__unidentified_Gammaproteobacteria;f__Nitrosomonadaceae
OTU_1228	0	0	0	0	0	0	0	0	0	0	0	0	0	0	0	0	0	0	k__Bacteria;p__Firmicutes;c__Clostridia;o__Clostridiales;f__Lachnospiraceae
OTU_1229	0	0	0	0	0	0	0	0	0	0	0	0	0	0	2	0	4	0	k__Bacteria;p__Bacteroidetes;c__Bacteroidia;o__Bacteroidales;f__Muribaculaceae;g__;s__
OTU_1230	0	0	0	0	0	0	0	8	0	0	0	0	0	1	0	0	0	0	k__Bacteria;p__;c__;o__;f__;g__;s__
OTU_1231	0	0	0	0	0	0	0	0	0	0	0	0	0	0	0	0	0	0	k__Bacteria
OTU_1232	0	0	0	0	0	0	0	3	3	0	1	2	0	0	0	0	0	0	k__Bacteria
OTU_1233	0	0	0	0	0	0	0	0	0	0	0	0	0	0	20	0	7	0	k__Bacteria;p__Firmicutes;c__Clostridia;o__Clostridiales;f__Ruminococcaceae;g__Ruminiclostridium;s__
OTU_1234	0	0	2	0	2	0	1	3	0	0	0	9	0	0	0	0	0	0	k__Bacteria
OTU_1235	1	3	0	0	2	0	1	3	8	0	1	2	0	10	0	0	0	0	k__Bacteria
OTU_1236	0	0	0	0	0	0	0	0	0	0	0	0	0	0	10	0	0	0	k__Bacteria;p__Firmicutes;c__Bacilli;o__Lactobacillales;f__Lactobacillaceae;g__Lactobacillus;s__Lactobacillus_salivarius
OTU_1237	0	2	0	0	0	3	0	0	0	8	0	1	0	2	0	0	0	0	k__Bacteria
OTU_1238	0	5	0	2	2	1	0	4	8	0	3	3	1	0	0	0	0	0	Unknown
OTU_1239	0	0	0	0	0	2	0	0	0	0	0	0	0	0	0	0	0	0	k__Bacteria
OTU_1240	0	0	0	0	0	0	0	1	1	0	0	1	0	17	0	8	0	2	k__Bacteria;p__Firmicutes;c__Clostridia;o__Clostridiales;f__Ruminococcaceae
OTU_1241	1	0	3	0	6	2	0	1	0	4	0	9	2	0	0	0	0	0	k__Bacteria
OTU_1242	0	0	0	0	0	0	0	0	0	0	0	0	0	0	0	0	0	0	k__Bacteria
OTU_1243	0	0	0	0	0	3	0	0	0	0	0	0	0	0	0	0	0	0	k__Bacteria
OTU_1244	0	0	5	1	0	0	12	2	1	2	0	0	0	0	0	0	0	0	k__Bacteria
OTU_1245	0	0	0	0	0	0	0	0	0	0	0	0	0	0	20	0	0	0	k__Bacteria;p__Chloroflexi;c__Anaerolineae;o__Anaerolineales;f__Anaerolineaceae;g__Anaerolinea;s__
OTU_1246	0	10	0	2	0	2	0	7	20	0	3	1	2	6	0	0	0	0	k__Bacteria
OTU_1247	0	0	0	0	0	0	0	0	0	0	0	0	14	0	0	0	0	0	k__Bacteria
OTU_1248	0	2	0	0	0	0	0	0	2	0	0	0	0	0	0	0	0	0	k__Bacteria
OTU_1249	0	0	0	0	0	0	0	0	0	0	0	0	0	0	0	0	0	0	k__Bacteria
OTU_1250	0	0	0	0	0	0	0	0	0	0	0	0	15	0	0	0	0	0	k__Bacteria
OTU_1251	1	1	1	0	1	0	3	0	2	3	0	0	0	1	0	0	0	0	k__Bacteria
OTU_1252	0	0	0	0	0	0	0	0	0	0	0	0	0	0	1	0	16	0	k__Bacteria;p__Firmicutes;c__Clostridia;o__Clostridiales;f__Lachnospiraceae;g__;s__
OTU_1253	0	0	0	0	0	0	0	0	0	0	0	0	0	0	29	0	0	0	k__Archaea;p__Euryarchaeota;c__Methanomicrobia;o__Methanosarcinales;f__Methanosaetaceae;g__Methanosaeta;s__
OTU_1254	1	0	0	4	0	0	0	1	3	0	0	4	0	10	0	0	0	0	k__Bacteria
OTU_1255	0	0	0	0	0	1	0	0	0	0	0	0	14	1	0	0	0	0	k__Bacteria
OTU_1256	0	0	0	0	0	0	0	0	0	0	0	0	0	0	0	0	0	21	k__Bacteria;p__Proteobacteria;c__Gammaproteobacteria;o__unidentified_Gammaproteobacteria;f__Rhodocyclaceae
OTU_1257	0	0	0	0	0	0	0	0	0	0	0	0	0	0	1	0	0	0	k__Bacteria;p__Firmicutes;c__Bacilli;o__Bacillales;f__Bacillaceae;g__Anoxybacillus
OTU_1258	0	0	0	0	0	0	0	0	0	29	0	0	0	0	0	0	0	0	k__Bacteria
OTU_1259	0	0	0	0	0	0	0	0	0	0	0	0	0	0	0	0	0	0	k__Bacteria
OTU_1260	0	5	0	0	0	1	1	1	0	0	0	0	1	0	0	0	0	0	k__Bacteria
OTU_1261	0	1	0	0	0	0	1	0	0	0	0	0	0	0	0	0	0	0	k__Bacteria
OTU_1262	0	0	0	0	0	0	0	0	0	0	0	0	0	17	0	0	0	0	k__Bacteria
OTU_1263	0	0	0	0	0	0	0	0	0	0	0	0	0	0	0	0	0	0	k__Bacteria
OTU_1264	0	0	0	0	0	0	0	0	0	0	0	0	0	0	0	0	0	0	k__Bacteria;p__Proteobacteria;c__Deltaproteobacteria;o__Bdellovibrionales;f__Bacteriovoracaceae;g__Peredibacter
OTU_1265	0	0	0	0	0	0	0	0	0	0	0	0	0	0	19	0	0	0	k__Bacteria;p__Proteobacteria;c__Gammaproteobacteria;o__unidentified_Gammaproteobacteria;f__Nitrosomonadaceae;g__;s__
OTU_1266	0	0	0	0	0	0	0	0	0	0	0	0	0	0	0	0	0	0	k__Bacteria
OTU_1267	0	0	0	0	0	0	0	0	0	0	0	0	0	0	0	0	0	0	k__Bacteria
OTU_1268	0	0	2	0	0	4	0	1	2	19	0	0	4	1	0	0	0	0	k__Bacteria
OTU_1269	0	0	0	0	0	0	0	0	0	0	0	0	0	0	0	0	0	0	k__Bacteria;p__Firmicutes;c__Clostridia;o__Clostridiales;f__Christensenellaceae
OTU_1270	0	0	0	0	0	0	0	0	0	0	0	0	0	0	48	0	0	0	k__Bacteria;p__Chloroflexi;c__Anaerolineae;o__Anaerolineales;f__Anaerolineaceae
OTU_1271	0	0	0	0	0	0	0	2	2	2	2	2	2	2	0	0	0	0	k__Bacteria
OTU_1272	0	0	0	0	0	0	0	0	0	0	0	0	0	0	0	0	0	0	k__Bacteria;p__Actinobacteria;c__;o__;f__;g__;s__
OTU_1273	0	0	0	0	0	0	0	6	1	0	0	0	0	12	0	0	0	0	k__Bacteria
OTU_1274	0	0	0	0	0	0	0	0	0	0	0	0	0	0	16	0	1	0	k__Bacteria;p__Chloroflexi;c__Anaerolineae
OTU_1275	0	0	0	0	0	0	0	0	8	2	0	0	0	7	0	0	0	0	k__Bacteria
OTU_1276	0	0	0	0	0	0	0	0	0	0	0	0	0	0	0	0	0	0	k__Bacteria
OTU_1277	0	0	0	0	3	1	1	0	0	0	0	0	0	0	0	0	0	0	k__Bacteria
OTU_1278	0	35	24	1	0	0	16	0	0	2	0	0	0	0	0	0	0	0	k__Bacteria
OTU_1279	0	1	5	0	0	1	8	0	0	0	0	0	0	0	0	0	0	0	k__Bacteria
OTU_1280	0	0	0	0	0	0	0	0	0	0	0	0	0	1	0	0	0	0	k__Bacteria
OTU_1281	0	0	0	0	0	0	0	0	0	0	0	0	0	0	0	0	0	0	k__Bacteria
OTU_1282	0	0	0	0	0	0	0	0	0	0	0	0	0	0	1	0	0	0	k__Bacteria;p__Firmicutes;c__Clostridia;o__Clostridiales;f__unidentified_Clostridiales;g__unidentified_Clostridiales;s__Clostridium_pasteurianum
OTU_1283	1	0	0	0	0	0	0	0	0	0	0	0	0	0	0	0	0	0	k__Bacteria
OTU_1284	0	0	0	0	0	0	0	0	0	0	0	0	0	0	0	0	0	0	k__Bacteria;p__Actinobacteria;c__Coriobacteriia;o__Coriobacteriales;f__Atopobiaceae;g__;s__
OTU_1285	0	0	0	0	0	0	0	0	0	0	0	0	0	0	0	0	0	0	k__Bacteria
OTU_1286	0	0	0	0	0	0	0	0	0	0	0	0	0	0	0	0	0	0	k__Bacteria
OTU_1287	0	0	0	0	0	0	0	0	0	0	0	0	0	0	0	0	0	0	Unknown
OTU_1288	0	0	0	0	0	0	0	0	0	0	0	0	0	0	0	0	0	0	k__Bacteria
OTU_1289	0	0	0	0	0	0	0	0	9	0	0	0	0	5	0	0	0	0	k__Bacteria
OTU_1290	0	0	0	0	0	0	0	0	0	0	0	0	0	0	0	0	0	0	k__Bacteria;p__Bacteroidetes;c__Bacteroidia;o__Bacteroidales;f__Tannerellaceae;g__Parabacteroides
OTU_1291	0	0	0	0	0	0	0	0	0	0	0	0	0	0	0	0	0	0	k__Bacteria
OTU_1292	0	2	0	0	0	0	0	0	1	23	0	0	0	0	0	0	0	0	k__Bacteria
OTU_1293	0	0	0	0	0	0	0	0	0	0	0	0	0	0	0	0	0	0	k__Bacteria
OTU_1294	1	0	0	0	0	1	0	0	3	6	0	1	0	7	0	0	0	0	k__Bacteria
OTU_1295	0	2	2	1	2	0	0	1	4	6	1	2	0	1	0	0	0	0	k__Bacteria
OTU_1296	0	0	0	0	0	0	0	0	0	0	0	0	0	0	0	0	0	0	k__Bacteria
OTU_1297	1	3	3	0	0	8	0	0	4	2	0	0	0	10	0	0	0	0	k__Bacteria
OTU_1298	0	0	0	0	0	0	0	0	21	0	0	0	0	0	0	0	0	0	k__Bacteria
OTU_1299	1	3	0	4	4	1	0	78	5	0	4	8	1	1	0	0	0	0	k__Bacteria
OTU_1300	0	0	0	0	0	0	0	0	0	0	0	0	0	0	0	0	0	0	k__Bacteria
OTU_1301	0	6	2	0	0	2	0	0	23	5	0	0	23	10	0	0	0	0	k__Bacteria
OTU_1302	0	0	0	0	0	0	0	0	0	0	0	0	0	0	0	0	0	0	k__Bacteria
OTU_1303	0	0	0	0	0	0	0	0	0	0	0	0	0	0	0	0	0	0	k__Bacteria
OTU_1304	1	0	0	0	0	0	1	0	0	0	0	0	0	0	0	0	0	0	k__Bacteria
OTU_1305	0	0	0	0	0	0	0	0	0	0	0	0	0	0	0	0	0	0	k__Bacteria;p__Bacteroidetes;c__Bacteroidia;o__Bacteroidales;f__Barnesiellaceae;g__;s__
OTU_1306	0	0	3	0	0	4	0	0	0	0	0	15	0	0	0	0	0	0	k__Bacteria
OTU_1307	0	0	0	0	0	0	0	0	0	0	0	0	0	0	45	0	0	0	k__Bacteria;p__Acidobacteria;c__unidentified_Acidobacteria;o__unidentified_Acidobacteria;f__unidentified_Acidobacteria;g__unidentified_Acidobacteria;s__Acidobacteria_bacterium_RBG_16_70_10
OTU_1308	0	0	0	0	0	0	0	0	0	0	0	0	0	0	0	0	0	0	k__Bacteria
OTU_1309	0	0	1	8	0	0	1	0	0	0	0	0	0	0	0	0	0	0	k__Bacteria
OTU_1310	0	0	0	3	0	0	0	0	0	0	0	0	0	0	0	0	0	0	k__Bacteria
OTU_1311	0	0	0	0	0	0	0	0	0	0	0	0	0	0	40	0	0	0	k__Bacteria;p__Proteobacteria;c__Deltaproteobacteria;o__Desulfuromonadales;f__Geobacteraceae;g__Geobacter
OTU_1312	0	0	0	0	0	0	0	0	31	0	0	0	0	2	0	0	0	0	k__Bacteria
OTU_1313	0	0	0	0	0	0	0	0	0	0	0	0	0	0	0	0	0	0	k__Bacteria
OTU_1314	0	0	0	0	0	0	0	0	0	0	0	0	0	0	0	0	0	0	k__Bacteria;p__;c__;o__;f__;g__;s__
OTU_1315	0	0	1	0	3	0	1	0	0	0	0	0	0	0	0	0	0	0	k__Bacteria
OTU_1316	0	0	0	0	0	1	0	1	0	0	0	0	1	0	0	0	0	0	k__Bacteria;p__Bacteroidetes;c__Bacteroidia;o__Bacteroidales;f__Bacteroidaceae;g__Bacteroides;s__Bacteroides_caecimuris
OTU_1317	0	0	0	0	0	2	0	0	5	0	0	1	0	0	0	0	0	0	k__Bacteria
OTU_1318	1	0	1	0	0	0	0	0	0	11	0	16	4	0	0	0	0	0	k__Bacteria
OTU_1319	0	0	0	0	0	1	0	3	0	0	0	0	30	8	0	0	0	0	k__Bacteria
OTU_1320	0	0	0	0	0	0	0	0	0	0	0	0	0	0	0	0	0	2	k__Bacteria;p__Proteobacteria;c__Gammaproteobacteria;o__Oceanospirillales;f__Halomonadaceae;g__Halomonas
OTU_1321	0	0	0	0	0	0	0	0	0	13	0	0	0	0	0	0	0	0	k__Bacteria
OTU_1322	0	0	0	0	0	0	0	0	0	0	0	0	0	0	0	0	0	0	k__Bacteria
OTU_1323	0	0	0	0	0	0	0	0	0	0	0	0	0	0	0	0	0	0	k__Bacteria
OTU_1324	0	15	0	0	0	1	1	0	0	0	0	0	0	0	0	0	0	0	k__Bacteria;p__;c__;o__;f__;g__;s__
OTU_1325	0	0	0	0	0	0	0	0	0	0	0	0	0	0	0	0	0	0	k__Bacteria
OTU_1326	0	0	0	1	1	2	14	0	0	0	0	0	0	0	0	0	0	0	k__Bacteria
OTU_1327	0	0	0	0	0	0	0	0	0	1	2	0	0	0	0	0	0	0	k__Bacteria
OTU_1328	0	0	0	0	0	0	0	0	0	0	0	0	0	0	67	0	0	0	k__Archaea;p__Euryarchaeota;c__Methanomicrobia;o__Methanosarcinales;f__Methanosarcinaceae;g__Methanosarcina;s__Methanosarcina_mazei
OTU_1329	1	0	0	0	0	17	0	0	0	0	0	0	0	0	0	0	0	0	k__Bacteria
OTU_1330	0	0	0	0	0	0	0	0	0	0	0	0	0	0	0	0	0	0	k__Bacteria;p__Firmicutes;c__Bacilli;o__Lactobacillales;f__Carnobacteriaceae;g__Granulicatella;s__
OTU_1331	0	0	0	0	0	0	0	0	0	0	0	0	0	0	0	0	0	0	k__Bacteria
OTU_1332	0	0	0	0	0	0	0	0	0	0	0	0	0	0	23	0	0	0	k__Bacteria;p__Chloroflexi;c__Anaerolineae;o__;f__;g__;s__
OTU_1333	0	0	0	0	0	0	0	0	1	9	0	0	0	0	0	0	0	0	k__Bacteria
OTU_1334	0	0	0	0	0	0	0	0	0	0	0	0	0	0	0	0	0	0	k__Bacteria
OTU_1335	0	1	2	0	3	1	0	0	1	0	0	0	0	0	0	0	0	0	k__Bacteria
OTU_1336	0	0	0	0	0	0	0	0	0	0	0	0	0	0	0	0	0	0	k__Bacteria
OTU_1337	0	0	0	0	0	0	0	0	0	0	0	0	0	0	2	5	0	32	k__Bacteria;p__Bacteroidetes;c__Bacteroidia;o__Flavobacteriales;f__Flavobacteriaceae;g__Actibacter;s__
OTU_1338	0	0	1	0	0	0	0	2	0	11	0	0	1	0	0	0	0	0	k__Bacteria
OTU_1339	0	0	0	0	0	0	0	0	0	0	0	0	0	0	0	0	0	0	k__Bacteria
OTU_1340	0	0	0	0	12	0	0	0	5	0	0	0	0	0	0	0	0	0	k__Bacteria
OTU_1341	3	0	0	0	0	0	0	0	1	0	0	16	0	2	0	0	0	0	k__Bacteria;p__;c__;o__;f__;g__;s__
OTU_1342	0	0	0	0	0	0	0	0	0	0	0	0	0	0	0	0	0	0	k__Bacteria;p__Firmicutes;c__Clostridia;o__Clostridiales;f__Christensenellaceae
OTU_1343	0	6	0	0	0	2	0	1	10	1	0	0	2	4	0	0	0	0	k__Bacteria
OTU_1344	0	0	0	0	0	0	0	0	0	0	0	0	0	0	0	0	0	0	k__Bacteria;p__Firmicutes;c__Clostridia;o__Clostridiales;f__Lachnospiraceae;g__;s__
OTU_1345	0	0	0	0	0	0	0	0	0	0	0	0	0	0	0	0	0	0	k__Bacteria
OTU_1346	0	0	0	0	0	0	0	0	0	0	0	0	0	0	0	0	0	0	k__Bacteria;p__Firmicutes;c__Clostridia;o__Clostridiales;f__Ruminococcaceae
OTU_1347	0	0	0	0	0	0	0	0	0	0	0	0	0	0	0	0	0	0	k__Bacteria
OTU_1348	0	0	0	0	0	0	0	0	0	0	0	0	0	0	0	0	0	0	k__Bacteria
OTU_1349	0	0	0	0	0	0	0	0	0	0	0	0	0	0	0	0	0	0	k__Bacteria
OTU_1350	0	0	0	0	0	0	0	0	0	0	0	0	0	0	0	0	0	0	k__Bacteria
OTU_1351	0	0	0	0	0	0	0	0	0	0	0	0	0	0	57	0	2	0	k__Bacteria;p__Proteobacteria;c__Deltaproteobacteria;o__Syntrophobacterales;f__Syntrophaceae;g__Syntrophus;s__
OTU_1352	0	0	0	0	0	0	0	0	0	0	0	0	0	0	0	0	0	0	k__Bacteria
OTU_1353	0	0	0	0	0	0	0	0	0	0	0	0	0	0	0	4	0	0	k__Bacteria;p__Firmicutes;c__Bacilli;o__Lactobacillales;f__Lactobacillaceae;g__Pediococcus;s__Pediococcus_pentosaceus
OTU_1354	0	1	0	5	0	3	0	11	7	0	6	2	4	0	0	0	0	0	Unknown
OTU_1355	0	0	0	7	0	0	0	0	0	2	0	0	0	4	0	0	0	0	k__Bacteria
OTU_1356	0	2	0	0	0	0	0	0	19	0	0	3	0	0	0	0	0	0	k__Bacteria
OTU_1357	0	0	0	0	0	0	0	0	0	0	0	0	0	0	18	0	2	0	k__Bacteria;p__Proteobacteria;c__Gammaproteobacteria;o__unidentified_Gammaproteobacteria;f__unidentified_Gammaproteobacteria;g__unidentified_Gammaproteobacteria;s__Steroidobacter_sp_WWH78
OTU_1358	0	0	0	0	0	0	0	1	0	0	0	13	0	4	0	0	0	0	k__Bacteria
OTU_1359	0	0	0	0	0	0	0	0	6	0	0	0	0	7	0	0	0	0	k__Bacteria
OTU_1360	0	0	0	0	0	0	0	0	0	0	0	0	0	0	18	6	0	18	k__Bacteria;p__Actinobacteria;c__Acidimicrobiia;o__unidentified_Acidimicrobiia;f__unidentified_Acidimicrobiia;g__Ilumatobacter
OTU_1361	0	1	0	0	0	0	0	0	2	8	0	17	2	4	0	0	0	0	k__Bacteria
OTU_1362	1	0	1	0	3	0	0	0	0	0	0	0	1	14	0	0	0	0	k__Bacteria
OTU_1363	0	0	0	0	0	0	0	0	0	0	0	0	0	0	0	0	0	0	k__Bacteria
OTU_1364	0	0	0	0	0	0	0	0	0	10	2	0	0	0	0	0	0	0	k__Bacteria;p__Firmicutes;c__Clostridia;o__Clostridiales;f__unidentified_Clostridiales;g__Finegoldia;s__
OTU_1365	0	0	0	0	0	0	0	0	13	0	0	0	0	0	0	0	0	0	k__Bacteria
OTU_1366	0	0	0	0	0	0	0	0	0	0	0	0	0	0	51	0	0	0	k__Bacteria;p__Acidobacteria;c__Holophagae;o__;f__;g__;s__
OTU_1367	0	0	0	0	0	0	0	0	0	0	0	0	0	0	0	0	0	0	k__Bacteria
OTU_1368	0	0	0	0	0	0	0	0	0	0	0	0	0	0	0	6	0	21	k__Bacteria;p__Proteobacteria;c__Alphaproteobacteria
OTU_1369	0	7	3	0	3	0	0	0	9	4	0	3	2	0	0	0	0	0	k__Bacteria
OTU_1370	3	0	0	0	0	5	0	0	6	9	0	5	1	0	0	0	0	0	k__Bacteria
OTU_1371	0	0	0	0	0	0	0	0	0	0	0	0	0	0	0	0	0	0	k__Bacteria;p__Firmicutes;c__Clostridia;o__Clostridiales;f__Ruminococcaceae;g__Butyricicoccus;s__
OTU_1372	0	0	0	0	0	0	0	0	0	0	0	0	0	0	0	0	0	7	k__Bacteria;p__Bacteroidetes;c__Bacteroidia;o__Chitinophagales;f__Chitinophagaceae;g__Parasegetibacter;s__Parasegetibacter_luojiensis
OTU_1373	0	0	0	0	0	0	0	0	0	0	0	0	0	0	25	0	0	0	k__Bacteria;p__Proteobacteria;c__Deltaproteobacteria;o__Myxococcales
OTU_1374	0	0	0	0	0	0	0	0	0	0	0	0	0	0	0	0	0	0	k__Bacteria
OTU_1375	0	0	0	0	0	0	0	0	12	0	0	0	0	0	0	0	0	0	k__Bacteria
OTU_1376	0	0	0	0	0	0	0	10	0	1	0	1	0	0	3	0	1	0	k__Bacteria;p__Proteobacteria;c__Alphaproteobacteria;o__unidentified_Alphaproteobacteria;f__unidentified_Alphaproteobacteria;g__Skermanella;s__
OTU_1377	0	1	0	0	0	0	0	0	14	0	0	0	0	0	0	0	0	0	k__Bacteria
OTU_1378	1	0	0	0	0	0	0	0	10	0	0	1	0	0	0	0	0	0	k__Bacteria
OTU_1379	0	1	4	0	1	0	0	0	0	0	0	0	0	0	0	0	0	0	k__Bacteria
OTU_1380	0	0	0	0	0	0	0	0	0	0	0	0	0	0	0	0	0	0	k__Bacteria;p__Firmicutes;c__Clostridia;o__Clostridiales;f__Christensenellaceae;g__;s__
OTU_1381	0	0	0	0	0	0	0	0	0	0	0	0	0	0	0	0	0	0	k__Bacteria;p__Bacteroidetes;c__Bacteroidia;o__Bacteroidales;f__Muribaculaceae;g__;s__
OTU_1382	0	0	0	0	0	0	0	0	0	0	0	0	0	0	0	0	0	0	k__Bacteria
OTU_1383	0	0	0	0	0	0	0	0	0	0	0	0	0	0	0	0	0	0	k__Bacteria;p__Bacteroidetes;c__Bacteroidia;o__Bacteroidales;f__Muribaculaceae;g__;s__
OTU_1384	0	0	0	0	0	1	0	0	0	0	0	0	16	0	0	0	0	0	k__Bacteria
OTU_1385	0	0	0	0	0	0	0	0	0	0	0	0	0	13	0	0	0	0	k__Bacteria
OTU_1386	0	0	0	0	0	0	0	0	0	0	0	0	0	0	15	3	5	4	k__Bacteria;p__Proteobacteria;c__Gammaproteobacteria;o__unidentified_Gammaproteobacteria;f__Rhodocyclaceae;g__Azoarcus;s__Azoarcus_tolulyticus
OTU_1387	0	0	0	0	12	0	0	0	0	4	0	3	0	1	0	0	0	0	k__Bacteria
OTU_1388	0	0	0	0	0	0	0	0	0	0	0	0	0	0	0	0	0	0	k__Bacteria
OTU_1389	0	0	0	0	0	0	0	0	0	0	0	0	0	0	6	0	1	0	k__Bacteria;p__Firmicutes;c__Clostridia;o__Clostridiales;f__Peptococcaceae;g__;s__
OTU_1390	0	2	0	0	0	0	0	0	0	0	0	0	0	0	0	0	0	0	k__Bacteria;p__Proteobacteria;c__Gammaproteobacteria;o__unidentified_Gammaproteobacteria;f__Burkholderiaceae;g__Parasutterella;s__
OTU_1391	0	0	0	15	0	0	0	0	0	0	23	0	0	0	0	0	0	0	Unknown
OTU_1392	0	0	0	1	0	0	0	0	31	0	0	0	0	0	0	0	0	0	k__Bacteria
OTU_1393	0	0	0	0	0	0	0	0	0	0	0	0	0	0	1	0	0	0	k__Bacteria;p__Verrucomicrobia;c__Verrucomicrobiae;o__;f__;g__;s__
OTU_1394	1	13	1	0	4	2	0	12	27	1	0	6	3	0	0	0	0	0	Unknown
OTU_1395	0	0	0	1	0	0	0	0	0	0	0	0	0	0	0	0	0	0	k__Bacteria
OTU_1396	0	0	0	0	0	0	0	0	0	0	0	16	0	0	0	3	0	0	k__Bacteria;p__Firmicutes;c__Clostridia;o__Clostridiales;f__Ruminococcaceae
OTU_1397	0	1	0	0	0	0	0	0	1	0	0	2	9	0	0	0	0	0	k__Bacteria
OTU_1398	0	6	1	0	0	0	0	5	18	1	0	1	0	0	0	0	0	0	Unknown
OTU_1399	0	0	0	0	0	0	0	0	2	0	0	0	0	0	0	0	0	0	k__Bacteria
OTU_1400	0	0	0	0	0	1	14	0	0	0	0	0	0	0	0	0	0	0	k__Bacteria
OTU_1401	0	0	0	0	0	0	0	0	0	0	0	0	0	0	0	0	0	0	k__Bacteria
OTU_1402	0	1	0	0	1	1	0	0	6	1	0	3	0	11	0	0	0	0	k__Bacteria
OTU_1403	0	0	0	0	0	0	0	0	0	0	0	0	0	0	0	6	0	31	k__Bacteria;p__Proteobacteria;c__Alphaproteobacteria
OTU_1404	0	0	0	0	0	0	0	0	0	0	0	0	0	14	0	0	0	0	k__Bacteria
OTU_1405	0	0	0	0	0	0	0	0	0	0	0	0	0	0	0	0	0	0	k__Bacteria
OTU_1406	0	0	0	1	1	0	0	0	0	0	0	0	0	0	0	0	0	0	k__Bacteria
OTU_1407	0	0	0	0	0	0	0	0	0	0	0	0	0	0	0	0	0	0	k__Bacteria
OTU_1408	0	0	0	0	0	0	0	0	0	0	0	14	0	0	0	0	0	0	k__Bacteria
OTU_1409	0	0	0	0	0	0	0	0	0	0	0	0	0	13	0	0	0	0	k__Bacteria
OTU_1410	0	2	2	0	0	0	0	0	0	0	0	0	0	0	0	0	0	0	k__Bacteria
OTU_1411	0	0	0	0	0	0	0	0	0	0	0	0	0	0	0	0	0	0	k__Bacteria
OTU_1412	0	0	0	0	0	0	0	0	0	0	0	0	19	0	0	0	0	0	k__Bacteria
OTU_1413	0	5	0	5	1	2	3	0	0	0	0	0	0	0	0	0	0	0	k__Bacteria
OTU_1414	0	0	0	0	18	0	0	0	0	0	0	0	0	0	0	0	0	0	k__Bacteria
OTU_1415	0	0	0	0	0	1	0	0	3	0	0	0	16	0	0	0	0	0	k__Bacteria
OTU_1416	0	0	0	0	0	0	0	0	0	0	0	0	0	0	0	0	0	0	k__Bacteria
OTU_1417	0	0	0	0	0	0	0	0	13	0	0	0	0	0	0	0	0	0	k__Bacteria
OTU_1418	0	0	0	0	0	0	0	12	3	0	0	0	0	0	0	0	0	0	k__Bacteria
OTU_1419	0	0	0	0	0	0	0	0	0	0	0	0	0	0	0	15	0	27	k__Bacteria;p__Bacteroidetes;c__Bacteroidia;o__Flavobacteriales;f__Flavobacteriaceae
OTU_1420	0	0	0	0	0	0	0	0	0	0	0	0	0	0	0	0	0	0	k__Bacteria
OTU_1421	0	2	0	0	0	0	0	0	0	0	0	0	0	0	0	0	0	0	k__Bacteria
OTU_1422	0	0	0	0	0	0	0	0	0	0	0	0	0	0	0	0	0	0	k__Bacteria;p__Proteobacteria;c__Alphaproteobacteria;o__Rickettsiales
OTU_1423	0	6	0	2	0	0	0	11	11	3	2	0	0	3	0	0	0	0	k__Bacteria
OTU_1424	0	0	0	0	0	0	0	0	15	0	0	0	0	0	0	0	0	0	k__Bacteria
OTU_1425	0	0	0	0	0	0	0	0	0	0	0	0	0	0	0	0	0	0	k__Bacteria;p__Bacteroidetes;c__Bacteroidia;o__Cytophagales;f__Spirosomaceae;g__Lacihabitans;s__
OTU_1426	0	0	0	0	0	0	0	0	0	0	0	0	0	0	0	0	0	0	Unknown
OTU_1427	0	0	0	0	0	0	0	0	0	0	0	0	0	0	0	0	0	0	k__Bacteria
OTU_1428	0	0	0	0	0	0	0	0	0	0	0	0	0	0	0	0	0	0	k__Bacteria;p__Verrucomicrobia;c__Verrucomicrobiae;o__Verrucomicrobiales;f__Akkermansiaceae;g__Akkermansia;s__
OTU_1429	0	13	0	0	0	0	0	0	0	0	0	0	0	0	0	0	0	0	k__Bacteria
OTU_1430	0	0	0	0	0	0	0	0	0	0	0	0	0	0	0	0	0	0	k__Bacteria
OTU_1431	0	0	0	0	0	0	0	0	0	0	0	0	0	0	0	0	0	0	k__Bacteria;p__Firmicutes;c__Clostridia;o__Clostridiales;f__Ruminococcaceae;g__;s__
OTU_1432	0	0	0	0	0	0	0	0	0	0	0	0	0	0	0	0	0	0	k__Bacteria
OTU_1433	0	0	1	0	1	0	7	1	0	0	0	2	3	0	0	0	0	0	k__Bacteria
OTU_1434	0	0	12	0	0	0	0	0	0	0	0	0	0	0	0	0	0	0	k__Bacteria
OTU_1435	0	0	0	0	0	0	0	0	0	0	0	0	0	0	0	0	0	0	k__Bacteria;p__Proteobacteria;c__Deltaproteobacteria;o__Bdellovibrionales;f__Bacteriovoracaceae;g__Peredibacter;s__
OTU_1436	0	0	0	0	0	0	0	0	0	0	0	0	0	18	0	0	0	0	k__Bacteria
OTU_1437	0	0	0	0	0	0	0	0	0	0	0	0	0	0	0	0	0	0	k__Bacteria
OTU_1438	0	0	0	0	0	0	0	0	0	0	0	0	0	0	0	0	0	0	k__Bacteria;p__Bacteroidetes;c__Bacteroidia;o__Bacteroidales;f__Muribaculaceae;g__;s__
OTU_1439	0	0	0	0	1	0	0	0	3	0	0	0	0	10	0	0	0	0	k__Bacteria
OTU_1440	0	0	0	0	0	0	0	0	13	0	0	0	0	0	0	0	0	0	k__Bacteria
OTU_1441	0	0	0	0	0	0	0	0	0	0	0	0	0	0	6	0	5	0	k__Bacteria;p__Bacteroidetes;c__Bacteroidia;o__Bacteroidales;f__Muribaculaceae;g__;s__
OTU_1442	0	0	0	0	0	0	0	0	0	0	0	0	0	0	17	0	0	0	k__Bacteria;p__Proteobacteria;c__Alphaproteobacteria;o__unidentified_Alphaproteobacteria;f__unidentified_Alphaproteobacteria
OTU_1443	0	1	0	0	0	2	0	0	0	0	0	0	0	2	0	0	0	0	k__Bacteria
OTU_1444	0	0	0	0	0	0	0	0	0	0	0	0	0	0	0	0	0	0	k__Bacteria;p__Bacteroidetes;c__Bacteroidia;o__Bacteroidales;f__Barnesiellaceae;g__Barnesiella
OTU_1445	0	0	0	0	0	0	0	0	0	0	0	0	0	0	0	0	6	0	k__Bacteria;p__Deferribacteres;c__unidentified_Deferribacteres;o__Deferribacterales;f__Deferribacteraceae;g__Mucispirillum;s__Mucispirillum_sp_69
OTU_1446	0	0	0	0	2	0	0	1	0	0	0	12	0	0	0	0	0	0	k__Bacteria
OTU_1447	0	0	0	0	0	0	0	0	0	0	0	0	0	12	0	0	0	0	Unknown
OTU_1448	0	17	1	2	2	7	1	7	29	1	3	3	7	0	0	0	0	0	Unknown
OTU_1449	0	0	0	0	0	0	0	0	13	0	0	0	0	0	0	0	0	0	k__Bacteria
OTU_1450	0	0	0	0	0	0	0	0	0	0	0	0	0	0	0	0	0	0	k__Bacteria
OTU_1451	0	0	0	0	0	0	0	0	0	0	0	17	0	0	0	0	0	0	k__Bacteria
OTU_1452	0	0	0	0	0	0	0	0	0	0	0	0	0	0	0	0	0	0	k__Bacteria
OTU_1453	0	0	0	0	0	0	0	1	0	0	0	17	0	0	0	0	0	0	k__Bacteria
OTU_1454	0	0	0	0	0	0	0	0	0	0	0	0	0	0	0	0	0	0	k__Bacteria;p__Firmicutes;c__Clostridia;o__Clostridiales;f__unidentified_Clostridiales;g__Fusibacter;s__
OTU_1455	0	0	0	0	0	0	0	1	12	0	0	1	0	0	0	0	0	0	k__Bacteria
OTU_1456	0	0	0	0	0	0	0	0	14	0	0	0	0	0	0	0	0	0	k__Bacteria
OTU_1457	0	0	0	11	0	0	0	0	0	0	0	0	0	0	0	0	0	0	k__Bacteria
OTU_1458	0	0	0	0	0	0	0	0	0	0	0	17	0	0	0	0	0	0	k__Bacteria
OTU_1459	0	0	0	0	0	0	0	0	0	0	0	0	16	0	0	0	0	0	k__Bacteria
OTU_1460	0	0	0	0	11	0	0	0	0	0	0	17	0	0	0	0	0	0	Unknown
OTU_1461	0	13	0	0	0	0	0	0	16	0	0	0	0	0	0	0	0	0	k__Bacteria
OTU_1462	0	0	0	0	0	0	12	0	0	0	0	0	0	0	0	0	0	0	k__Bacteria
OTU_1463	0	0	0	0	0	0	0	0	3	4	0	0	1	6	0	0	0	0	k__Bacteria
OTU_1464	0	0	0	0	0	0	11	0	0	0	0	0	0	0	0	0	0	0	k__Bacteria
OTU_1465	0	0	0	0	0	0	0	0	6	0	0	0	10	0	0	0	0	0	k__Bacteria
OTU_1466	2	1	0	0	14	0	2	0	0	1	0	1	0	0	0	0	0	0	k__Bacteria
OTU_1467	1	0	0	0	0	0	0	0	13	0	0	0	0	2	0	0	0	0	k__Bacteria
OTU_1468	16	0	0	0	0	0	0	0	0	0	0	0	0	0	0	0	0	0	k__Bacteria
OTU_1469	0	0	0	0	0	0	0	0	0	0	0	0	0	0	1	0	0	0	k__Bacteria;p__Acidobacteria;c__unidentified_Acidobacteria;o__unidentified_Acidobacteria;f__unidentified_Acidobacteria;g__unidentified_Acidobacteria;s__Acidobacteria_bacterium_LP6
OTU_1470	0	0	0	0	0	0	0	0	0	0	0	0	0	0	0	0	3	0	k__Bacteria;p__Firmicutes;c__Clostridia;o__Clostridiales;f__Ruminococcaceae;g__Anaerotruncus;s__
OTU_1471	0	0	0	0	0	0	0	0	0	0	0	0	0	0	0	0	0	0	k__Bacteria
OTU_1472	0	9	2	0	1	0	0	0	14	2	0	1	0	1	0	0	0	0	k__Bacteria
OTU_1473	0	11	0	0	0	2	0	0	0	0	0	0	0	0	0	0	0	0	k__Bacteria
OTU_1474	0	0	0	0	0	0	0	0	0	0	0	0	0	0	0	0	0	0	k__Bacteria
OTU_1475	0	0	0	0	0	2	0	0	0	1	0	3	14	0	0	0	0	0	k__Bacteria
OTU_1476	0	0	0	0	0	3	0	0	0	0	0	0	9	0	0	0	0	0	k__Bacteria
OTU_1477	0	0	0	0	0	0	0	0	0	0	0	0	0	0	1	0	0	0	k__Bacteria;p__Bacteroidetes;c__Bacteroidia;o__Bacteroidales;f__Muribaculaceae;g__;s__
OTU_1478	0	0	0	0	0	0	0	0	0	0	0	0	0	0	3	0	1	0	k__Bacteria;p__Firmicutes;c__Clostridia;o__Clostridiales;f__Lachnospiraceae
OTU_1479	0	2	0	0	4	0	0	2	2	0	0	6	0	0	0	0	0	0	k__Bacteria
OTU_1480	0	0	0	0	0	0	0	0	0	0	0	0	0	0	0	0	0	0	k__Bacteria;p__Firmicutes;c__Clostridia;o__Clostridiales;f__Ruminococcaceae
OTU_1481	0	0	2	0	0	0	0	6	0	0	0	0	2	1	0	0	0	0	k__Bacteria
OTU_1482	0	0	0	0	0	0	0	0	0	0	0	0	0	0	5	2	0	9	k__Bacteria;p__Proteobacteria;c__Alphaproteobacteria;o__Caulobacterales;f__Caulobacteraceae;g__Brevundimonas
OTU_1483	0	0	0	0	0	0	0	0	0	0	0	0	0	0	0	0	0	0	k__Bacteria
OTU_1484	0	0	0	0	0	0	0	0	0	4	0	0	0	0	0	0	0	0	k__Bacteria
OTU_1485	0	0	0	0	0	0	0	0	0	0	0	0	0	0	0	0	0	0	k__Bacteria
OTU_1486	0	0	0	0	0	0	0	0	0	0	0	0	0	0	0	0	1	0	k__Bacteria;p__Firmicutes;c__Clostridia;o__Clostridiales;f__Lachnospiraceae
OTU_1487	14	0	0	0	0	0	0	0	0	0	0	0	0	0	0	0	0	0	k__Bacteria
OTU_1488	1	2	4	4	0	7	6	16	4	1	0	0	0	11	0	0	0	0	k__Bacteria
OTU_1489	0	0	0	0	1	0	15	0	0	0	0	0	0	0	0	0	0	0	k__Bacteria
OTU_1490	0	0	0	0	0	0	0	0	0	0	0	0	0	0	0	0	0	0	k__Bacteria
OTU_1491	0	0	0	0	0	0	0	0	0	0	0	0	0	0	0	0	0	14	k__Bacteria;p__Proteobacteria;c__Gammaproteobacteria;o__Pseudomonadales;f__Moraxellaceae;g__Alkanindiges
OTU_1492	0	0	0	0	0	0	0	0	0	0	0	0	0	0	0	0	0	0	k__Bacteria
OTU_1493	0	0	0	0	0	0	0	0	0	0	0	0	0	0	0	0	0	0	k__Bacteria
OTU_1494	0	0	0	0	0	0	0	0	0	0	0	0	0	0	0	0	0	0	k__Bacteria
OTU_1495	0	0	0	0	0	0	11	0	0	0	0	0	0	0	0	0	0	0	Unknown
OTU_1496	0	0	0	0	0	0	0	0	0	0	0	0	0	0	17	0	4	0	k__Bacteria;p__Actinobacteria;c__unidentified_Actinobacteria;o__Frankiales;f__Sporichthyaceae;g__Candidatus_Planktophila;s__
OTU_1497	0	0	0	0	0	0	0	0	0	0	0	0	0	0	0	0	0	0	k__Bacteria;p__Firmicutes;c__Clostridia;o__Clostridiales;f__Ruminococcaceae;g__;s__
OTU_1498	0	0	0	0	0	0	0	0	0	0	0	0	0	0	18	0	23	0	k__Bacteria;p__Firmicutes;c__Clostridia;o__Clostridiales;f__Ruminococcaceae
OTU_1499	0	0	0	0	0	0	0	0	0	0	0	0	0	0	0	0	0	0	k__Bacteria
OTU_1500	0	10	0	0	2	0	0	0	13	0	0	3	1	0	0	0	0	0	k__Bacteria
OTU_1501	0	0	0	0	0	0	0	3	0	1	0	0	0	0	0	0	0	0	k__Bacteria
OTU_1502	0	0	0	0	0	0	0	0	0	0	0	0	0	0	0	0	0	0	k__Bacteria;p__Proteobacteria;c__Gammaproteobacteria;o__unidentified_Gammaproteobacteria;f__Neisseriaceae
OTU_1503	0	0	0	0	0	0	0	0	12	0	0	0	0	0	0	0	0	0	k__Bacteria
OTU_1504	0	0	0	0	0	0	0	0	0	0	0	0	0	0	0	0	0	0	k__Bacteria
OTU_1505	0	0	1	0	0	0	0	0	0	11	0	0	0	0	0	0	0	0	k__Bacteria;p__Actinobacteria;c__unidentified_Actinobacteria;o__Micrococcales;f__Micrococcaceae;g__Arthrobacter
OTU_1506	0	0	0	0	0	0	0	0	0	4	0	0	0	0	0	0	0	0	k__Bacteria
OTU_1507	0	2	0	0	0	3	1	0	3	6	0	3	1	5	0	0	0	0	k__Bacteria
OTU_1508	2	0	0	0	0	0	0	0	0	0	0	10	6	0	0	0	0	0	k__Bacteria
OTU_1509	0	1	0	0	11	0	0	0	0	2	0	0	1	1	0	0	0	0	k__Bacteria
OTU_1510	0	0	0	0	0	0	0	0	1	0	0	0	0	13	0	0	0	0	k__Bacteria
OTU_1511	0	0	0	0	0	0	0	0	0	0	0	0	0	0	0	0	0	0	k__Bacteria;p__;c__;o__;f__;g__;s__
OTU_1512	0	0	0	0	0	0	0	0	13	0	0	0	0	3	0	0	0	0	k__Bacteria
OTU_1513	0	0	0	0	0	0	0	0	1	6	0	6	0	1	0	0	0	0	Unknown
OTU_1514	0	0	0	0	0	0	0	0	0	0	0	0	0	0	0	0	0	0	k__Bacteria
OTU_1515	0	0	1	1	0	0	4	0	0	14	0	0	0	0	0	0	0	0	k__Bacteria
OTU_1516	0	9	1	6	4	0	0	2	19	1	9	7	0	3	0	0	0	0	Unknown
OTU_1517	0	0	0	0	0	0	0	0	14	0	0	3	0	0	0	0	0	0	k__Bacteria
OTU_1518	0	0	0	0	0	0	0	0	0	0	0	0	0	0	0	0	0	34	k__Bacteria;p__Proteobacteria;c__Deltaproteobacteria;o__Desulfuromonadales;f__;g__;s__
OTU_1519	1	0	0	0	0	0	0	1	0	0	0	0	0	0	0	0	0	0	k__Bacteria
OTU_1520	0	0	0	0	0	0	0	0	0	0	0	0	0	0	0	0	0	0	k__Bacteria
OTU_1521	1	2	0	0	0	0	0	1	15	1	0	5	0	3	0	0	0	0	k__Bacteria
OTU_1522	0	0	0	0	0	0	0	0	0	1	0	0	0	0	0	0	0	0	k__Bacteria
OTU_1523	0	0	0	0	0	0	0	0	0	0	0	0	0	0	0	0	0	0	k__Bacteria
OTU_1524	0	0	0	0	0	17	0	0	0	0	0	0	0	0	0	0	0	0	k__Bacteria
OTU_1525	0	0	0	0	0	0	0	0	0	0	0	0	0	0	0	0	0	0	k__Bacteria
OTU_1526	0	0	0	0	0	0	0	0	0	0	0	0	0	0	0	0	0	0	k__Bacteria
OTU_1527	0	0	0	0	1	0	0	0	0	0	0	15	0	0	0	0	0	0	k__Bacteria
OTU_1528	2	0	0	1	0	0	0	0	0	0	0	0	0	13	0	0	0	0	k__Bacteria
OTU_1529	0	0	0	0	0	0	0	0	0	0	0	0	0	1	0	0	0	0	k__Bacteria
OTU_1530	0	0	0	0	0	0	0	0	0	0	0	0	0	0	22	0	3	0	k__Bacteria;p__Acidobacteria;c__Acidobacteriia;o__Solibacterales;f__;g__;s__
OTU_1531	0	0	0	0	0	0	0	0	0	0	0	0	0	11	0	0	0	0	k__Bacteria
OTU_1532	0	0	0	0	0	0	0	0	0	0	0	0	0	0	0	0	0	5	k__Bacteria;p__Bacteroidetes;c__Bacteroidia;o__Bacteroidales;f__Rikenellaceae;g__Alistipes
OTU_1533	0	0	0	0	0	0	0	0	11	0	0	0	0	0	0	0	0	0	k__Bacteria
OTU_1534	0	0	0	0	0	0	0	0	0	0	0	0	0	0	0	0	0	0	k__Bacteria
OTU_1535	0	0	0	0	0	0	0	0	0	0	0	0	0	0	1	0	12	0	k__Bacteria;p__Firmicutes;c__Clostridia;o__Clostridiales;f__Lachnospiraceae
OTU_1536	0	0	0	0	0	0	0	0	0	0	0	0	0	0	0	0	0	0	k__Bacteria
OTU_1537	0	0	0	0	0	0	0	0	13	3	0	0	0	11	0	0	0	0	k__Bacteria
OTU_1538	0	2	0	0	1	5	0	5	2	3	0	3	5	2	0	0	0	0	k__Bacteria
OTU_1539	0	19	7	0	0	20	0	0	1	0	0	0	1	0	0	0	0	0	k__Bacteria
OTU_1540	0	9	1	0	0	0	0	0	10	3	0	0	0	0	0	0	0	0	k__Bacteria
OTU_1541	0	0	0	0	0	0	0	0	0	0	0	0	0	0	0	0	0	0	Unknown
OTU_1542	0	0	0	0	0	0	0	0	0	0	0	0	0	0	0	0	0	0	k__Bacteria
OTU_1543	0	0	0	0	0	0	0	0	19	0	0	0	0	1	0	0	0	0	k__Bacteria
OTU_1544	0	0	0	0	4	0	0	1	3	0	0	1	10	1	0	0	0	0	k__Bacteria
OTU_1545	0	0	2	0	1	0	5	0	0	0	0	2	2	2	0	0	0	0	k__Bacteria
OTU_1546	0	0	0	0	0	0	0	0	0	0	0	0	0	0	0	0	0	0	k__Bacteria;p__unidentified_Bacteria;c__unidentified_Bacteria;o__Campylobacterales;f__unidentified_Campylobacterales;g__Sulfurimonas;s__
OTU_1547	0	0	1	0	0	0	0	0	0	0	0	0	0	0	0	0	0	0	k__Bacteria
OTU_1548	0	12	0	0	0	0	0	0	0	0	0	0	1	0	0	0	0	0	k__Bacteria
OTU_1549	0	0	0	0	0	0	0	0	17	0	0	0	0	0	0	0	0	0	k__Bacteria
OTU_1550	0	0	0	0	0	0	0	0	0	0	0	0	0	0	62	0	1	0	k__Bacteria;p__Acidobacteria;c__Acidobacteriia;o__Acidobacteriales;f__;g__;s__
OTU_1551	0	0	0	11	0	0	0	0	0	0	0	0	0	0	0	0	0	0	k__Bacteria
OTU_1552	0	0	0	0	0	0	0	1	0	0	0	0	0	0	0	0	0	0	k__Bacteria
OTU_1553	0	0	3	3	4	0	0	0	0	0	0	0	0	0	0	0	0	0	k__Bacteria
OTU_1554	0	0	0	0	0	0	0	0	0	0	0	0	0	0	0	0	0	0	Unknown
OTU_1555	0	0	0	0	0	0	0	7	0	0	0	9	0	0	0	0	0	0	k__Bacteria
OTU_1556	0	0	0	0	0	0	0	0	0	0	0	0	0	0	0	7	0	3	k__Bacteria;p__Actinobacteria;c__Coriobacteriia;o__Coriobacteriales;f__Coriobacteriaceae;g__Collinsella;s__Collinsella_aerofaciens
OTU_1557	0	0	0	0	0	0	0	0	0	0	0	0	0	0	0	0	0	0	k__Bacteria
OTU_1558	0	0	0	3	0	3	0	0	7	11	0	0	0	2	0	0	0	0	k__Bacteria
OTU_1559	0	0	0	0	0	0	0	0	0	0	0	0	0	0	0	0	0	0	k__Bacteria
OTU_1560	0	0	0	0	0	0	0	0	0	0	0	0	0	0	0	0	0	0	k__Bacteria
OTU_1561	0	0	0	0	0	0	0	0	0	10	0	1	0	0	0	0	0	0	k__Bacteria
OTU_1562	0	0	0	0	0	0	0	0	0	0	0	0	0	0	0	0	0	0	k__Bacteria
OTU_1563	0	4	0	0	0	0	0	0	5	0	0	0	0	0	0	0	0	0	k__Bacteria
OTU_1564	0	0	0	0	0	0	0	0	0	0	0	0	0	0	0	0	0	0	k__Bacteria
OTU_1565	0	0	0	0	0	0	0	0	0	0	0	0	0	0	0	0	0	0	k__Bacteria;p__Bacteroidetes;c__Bacteroidia;o__Bacteroidales;f__Muribaculaceae;g__;s__
OTU_1566	0	0	0	0	0	8	0	0	1	0	0	0	0	0	0	21	0	0	k__Bacteria;p__Firmicutes;c__Negativicutes;o__Selenomonadales;f__Veillonellaceae;g__Veillonella;s__Veillonella_parvula
OTU_1567	0	0	2	0	0	0	0	0	1	0	0	0	0	8	0	0	0	0	k__Bacteria
OTU_1568	0	0	0	0	0	0	0	0	0	0	0	0	0	0	0	0	0	0	k__Bacteria;p__Firmicutes;c__Bacilli;o__Lactobacillales;f__Streptococcaceae;g__Lactococcus
OTU_1569	0	0	0	0	0	4	0	0	0	0	0	8	0	4	0	0	0	0	k__Bacteria
OTU_1570	3	0	0	0	0	5	0	0	23	0	0	0	1	3	0	0	0	0	k__Bacteria
OTU_1571	0	0	1	0	0	1	0	0	7	1	0	1	0	0	0	0	0	0	k__Bacteria
OTU_1572	0	0	0	0	0	0	0	0	0	0	0	0	0	11	0	0	0	0	k__Bacteria
OTU_1573	0	0	0	0	0	0	0	0	0	13	0	0	0	0	0	0	0	0	k__Bacteria
OTU_1574	0	0	0	0	0	0	0	0	0	0	0	0	0	0	74	0	1	1	k__Bacteria;p__Proteobacteria;c__Alphaproteobacteria;o__Caulobacterales;f__Caulobacteraceae;g__Phenylobacterium;s__
OTU_1575	0	6	9	11	4	1	4	0	0	0	0	0	0	0	0	0	0	0	k__Bacteria
OTU_1576	0	0	0	0	0	0	0	0	0	12	0	0	0	0	0	0	0	0	k__Bacteria
OTU_1577	0	1	12	0	0	0	0	0	0	0	0	0	0	0	0	0	0	0	k__Bacteria
OTU_1578	0	0	0	0	0	0	0	13	0	0	0	0	0	0	0	0	0	0	k__Bacteria
OTU_1579	0	0	0	0	0	0	0	0	14	0	0	0	0	1	0	0	0	0	k__Bacteria
OTU_1580	0	3	0	0	0	1	0	6	6	0	2	0	2	0	0	0	0	0	Unknown
OTU_1581	0	0	0	0	0	0	0	0	6	0	0	0	0	0	0	0	0	0	k__Bacteria
OTU_1582	0	0	0	0	0	0	0	0	0	6	0	2	0	11	0	0	0	0	k__Bacteria
OTU_1583	0	0	0	0	0	0	0	0	0	0	0	0	0	0	20	0	0	0	k__Bacteria;p__Verrucomicrobia;c__Verrucomicrobiae;o__;f__;g__;s__
OTU_1584	0	0	0	0	0	0	0	0	16	0	0	1	0	0	0	0	0	0	k__Bacteria
OTU_1585	0	0	0	0	0	0	0	0	0	0	0	0	0	0	0	0	0	0	k__Bacteria
OTU_1586	0	0	0	0	0	0	15	0	0	0	0	0	0	0	0	0	0	0	k__Bacteria
OTU_1587	0	0	0	0	0	0	0	0	0	0	0	0	0	0	0	0	0	0	k__Bacteria;p__Bacteroidetes;c__Bacteroidia;o__Bacteroidales;f__Bacteroidaceae;g__Bacteroides;s__
OTU_1588	0	2	0	0	1	3	0	0	2	0	0	1	4	0	0	0	0	0	Unknown
OTU_1589	0	0	0	0	0	0	0	0	0	0	0	0	0	0	0	0	0	0	k__Bacteria
OTU_1590	0	0	0	0	0	0	0	0	0	0	0	0	0	0	16	3	0	0	k__Bacteria;p__Proteobacteria;c__Deltaproteobacteria
OTU_1591	0	0	0	0	0	0	0	0	0	0	0	0	0	0	0	0	0	0	k__Bacteria
OTU_1592	0	0	0	0	0	0	0	0	0	1	0	0	12	0	0	0	0	0	k__Bacteria
OTU_1593	0	0	0	0	0	0	0	0	0	0	0	0	0	0	0	0	0	0	k__Bacteria
OTU_1594	0	0	0	0	0	0	0	0	0	0	0	11	0	0	0	0	0	0	k__Bacteria
OTU_1595	0	0	0	0	0	0	0	0	0	0	0	0	0	0	0	0	0	0	k__Bacteria
OTU_1596	0	0	0	0	0	0	0	0	0	0	0	0	0	0	0	0	0	0	k__Bacteria
OTU_1597	0	0	0	0	0	0	0	0	0	0	0	0	0	0	26	0	1	1	k__Bacteria;p__Proteobacteria;c__Alphaproteobacteria;o__Rhizobiales;f__Xanthobacteraceae
OTU_1598	0	0	0	0	0	0	0	0	0	0	0	0	0	0	0	0	0	0	k__Bacteria
OTU_1599	0	0	0	0	0	0	0	0	0	0	0	0	0	0	0	0	0	0	k__Bacteria
OTU_1600	0	1	0	6	0	5	1	0	6	0	0	0	0	2	0	0	0	0	k__Bacteria
OTU_1601	0	0	0	0	0	0	0	0	0	0	0	0	0	0	0	0	0	0	k__Bacteria
OTU_1602	0	0	0	0	0	3	0	0	4	8	0	0	1	7	0	0	0	0	Unknown
OTU_1603	0	0	0	0	0	0	0	0	0	0	0	0	0	0	0	0	0	0	k__Bacteria
OTU_1604	0	0	0	0	0	0	0	0	0	0	0	0	0	0	0	0	0	0	Unknown
OTU_1605	17	1	0	2	0	2	7	0	0	0	0	0	0	0	0	0	0	0	k__Bacteria
OTU_1606	0	0	0	0	0	0	0	0	10	0	0	1	0	0	0	0	0	0	k__Bacteria
OTU_1607	0	0	0	0	0	0	0	0	0	0	0	0	0	12	0	0	0	0	k__Bacteria
OTU_1608	0	0	0	0	0	0	0	0	0	0	0	0	0	0	0	0	0	25	k__Bacteria;p__Proteobacteria;c__Alphaproteobacteria;o__Rhodobacterales;f__Rhodobacteraceae;g__Roseovarius;s__Roseovarius_marisflavi
OTU_1609	0	0	0	0	0	0	0	0	0	0	0	0	0	0	0	0	0	0	k__Bacteria
OTU_1610	0	0	0	0	0	0	0	0	0	1	0	0	0	0	0	0	0	0	k__Bacteria
OTU_1611	0	0	0	0	0	1	11	0	0	0	0	0	0	0	0	0	0	0	k__Bacteria
OTU_1612	0	0	0	0	0	0	0	0	10	0	0	0	0	1	0	0	0	0	k__Bacteria
OTU_1613	0	0	0	13	0	0	0	0	0	0	0	0	0	0	0	0	0	0	k__Bacteria
OTU_1614	0	0	1	10	0	3	1	0	0	0	0	0	0	0	0	0	0	0	Unknown
OTU_1615	0	0	0	0	0	0	0	0	0	0	0	0	0	0	0	0	0	0	k__Bacteria
OTU_1616	0	0	0	0	0	0	0	0	0	0	0	10	0	0	0	0	0	0	k__Bacteria
OTU_1617	0	0	0	0	0	0	0	0	0	0	0	0	0	2	0	0	0	0	Unknown
OTU_1618	0	0	0	0	0	0	0	0	0	0	0	0	13	0	0	0	0	0	k__Bacteria
OTU_1619	0	0	0	0	0	0	0	0	0	0	0	0	0	0	0	0	0	0	k__Bacteria;p__Firmicutes;c__Clostridia;o__Clostridiales;f__Ruminococcaceae;g__Butyricicoccus;s__Clostridiales_bacterium_DJF_B152
OTU_1620	0	0	0	0	0	0	0	0	0	0	0	0	0	0	8	0	6	0	k__Bacteria;p__Bacteroidetes;c__Bacteroidia;o__Bacteroidales;f__;g__;s__
OTU_1621	0	0	0	0	0	0	0	0	0	0	0	0	0	0	17	0	0	3	k__Bacteria;p__Proteobacteria;c__Alphaproteobacteria;o__Rhizobiales
OTU_1622	0	0	6	0	0	0	0	0	0	0	0	2	0	0	0	0	0	0	k__Bacteria
OTU_1623	0	0	0	0	0	0	0	0	0	1	0	10	0	0	0	0	0	0	k__Bacteria
OTU_1624	0	1	0	0	0	0	0	1	10	0	0	0	0	1	0	0	0	0	k__Bacteria;p__Proteobacteria;c__Alphaproteobacteria;o__Rhizobiales;f__Beijerinckiaceae;g__Methylobacterium
OTU_1625	5	0	2	0	0	2	0	0	0	3	0	0	2	10	0	0	0	0	k__Bacteria
OTU_1626	0	0	0	0	0	14	0	0	0	0	0	0	0	0	0	0	0	0	k__Bacteria
OTU_1627	0	0	0	0	0	0	0	0	0	0	0	0	0	0	0	0	0	0	k__Bacteria
OTU_1628	0	0	15	0	0	0	0	0	0	0	0	0	0	0	0	0	0	0	k__Bacteria
OTU_1629	0	0	0	0	0	0	0	0	0	0	0	0	0	0	0	0	0	0	Unknown
OTU_1630	0	2	11	0	0	0	0	0	0	1	0	0	0	0	0	0	0	0	k__Bacteria
OTU_1631	0	0	0	1	0	0	0	0	0	0	0	0	0	0	0	0	0	0	k__Bacteria;p__Proteobacteria;c__Gammaproteobacteria;o__Alteromonadales;f__Shewanellaceae;g__Shewanella
OTU_1632	0	3	0	0	0	0	0	0	8	0	0	0	0	0	0	0	0	0	k__Bacteria
OTU_1633	0	0	1	0	0	16	0	0	0	0	0	0	0	0	0	0	0	0	k__Bacteria
OTU_1634	0	0	0	0	0	0	0	0	13	0	0	0	0	0	0	0	0	0	k__Bacteria
OTU_1635	0	0	0	0	0	0	0	0	0	0	0	0	11	0	0	0	0	0	k__Bacteria
OTU_1636	5	0	0	0	1	0	0	0	0	0	0	1	0	13	0	0	0	0	k__Bacteria
OTU_1637	0	0	0	0	0	0	0	0	0	0	0	0	0	0	0	0	0	0	Unknown
OTU_1638	0	0	0	0	0	0	0	0	0	0	0	0	0	15	0	0	0	0	k__Bacteria
OTU_1639	0	0	0	0	0	0	0	0	0	0	0	0	0	0	0	0	0	0	k__Bacteria
OTU_1640	0	0	0	0	0	0	0	0	1	0	0	0	0	0	0	0	0	0	k__Bacteria
OTU_1641	0	0	1	0	0	0	0	0	0	2	0	6	0	3	0	0	0	0	k__Bacteria
OTU_1642	0	2	1	1	3	0	0	2	8	1	1	3	0	0	0	0	0	0	Unknown
OTU_1643	0	0	0	0	0	0	0	0	0	0	0	0	0	0	0	0	0	0	k__Bacteria;p__Firmicutes;c__Clostridia;o__Clostridiales;f__Christensenellaceae;g__;s__
OTU_1644	0	0	0	0	0	0	0	0	0	0	0	0	0	0	0	0	0	0	k__Bacteria
OTU_1645	0	0	0	0	0	0	0	0	0	10	0	3	0	0	0	0	0	0	k__Bacteria
OTU_1646	0	0	0	0	0	0	0	0	0	0	0	0	0	13	0	0	0	0	k__Bacteria
OTU_1647	0	0	0	0	0	0	0	0	14	0	0	0	0	0	0	0	0	0	k__Bacteria
OTU_1648	0	1	0	3	0	0	0	0	1	0	3	0	0	0	0	0	0	0	k__Bacteria
OTU_1649	0	0	0	0	0	0	0	0	0	0	0	0	0	0	0	0	0	0	k__Bacteria
OTU_1650	2	0	0	0	0	0	0	0	0	0	0	1	0	0	0	0	0	0	k__Bacteria
OTU_1651	0	0	0	0	0	0	0	0	0	0	0	0	0	0	0	0	0	0	k__Bacteria;p__Firmicutes;c__Clostridia;o__Clostridiales;f__unidentified_Clostridiales;g__unidentified_Clostridiales
OTU_1652	0	0	0	0	0	0	0	0	0	6	0	2	0	5	0	0	0	0	k__Bacteria
OTU_1653	0	0	0	0	0	0	0	0	0	0	0	0	0	0	0	0	0	0	k__Bacteria;p__Firmicutes;c__Clostridia;o__Clostridiales;f__Ruminococcaceae;g__Fournierella;s__
OTU_1654	0	0	0	0	0	0	0	0	0	0	0	0	0	12	0	0	0	0	k__Bacteria
OTU_1655	0	0	0	0	0	0	0	0	0	0	0	0	0	0	0	0	0	1	k__Bacteria;p__Bacteroidetes;c__Bacteroidia;o__Sphingobacteriales;f__;g__;s__
OTU_1656	0	0	0	0	0	0	0	0	0	0	0	0	0	0	3	0	2	0	k__Bacteria;p__Bacteroidetes;c__Bacteroidia;o__Bacteroidales;f__Bacteroidaceae;g__Bacteroides
OTU_1657	0	0	0	0	0	0	0	0	21	0	0	0	0	0	0	0	0	0	k__Bacteria
OTU_1658	0	0	0	0	0	0	0	0	0	0	0	0	0	3	0	0	0	0	k__Bacteria
OTU_1659	0	0	0	0	0	0	0	0	0	0	0	0	0	13	0	0	0	0	Unknown
OTU_1660	0	0	0	0	0	0	0	10	0	0	0	0	0	0	0	0	0	0	k__Bacteria
OTU_1661	0	3	9	0	0	0	0	0	0	0	0	0	0	0	0	0	0	0	k__Bacteria
OTU_1662	0	5	1	0	0	3	0	0	2	0	0	0	0	1	0	0	0	0	k__Bacteria
OTU_1663	0	0	0	0	0	0	0	0	0	0	0	0	0	0	0	0	0	0	k__Bacteria
OTU_1664	0	0	0	0	0	0	0	0	0	0	0	0	0	0	12	0	0	0	k__Bacteria;p__Proteobacteria;c__Deltaproteobacteria;o__Desulfobacterales;f__Desulfobulbaceae;g__Desulfoprunum;s__
OTU_1665	0	0	0	0	12	0	0	0	0	1	0	0	0	0	0	0	0	0	k__Bacteria
OTU_1666	0	0	0	0	0	0	0	0	0	0	0	0	0	0	0	0	0	0	k__Bacteria
OTU_1667	0	0	0	0	0	0	0	0	0	0	0	0	0	0	0	0	0	0	k__Bacteria
OTU_1668	0	1	2	0	2	0	2	1	2	0	0	0	0	2	0	0	0	0	k__Bacteria
OTU_1669	0	0	0	0	0	0	0	0	0	0	0	0	0	0	0	0	0	0	k__Bacteria
OTU_1670	0	0	0	0	0	0	0	0	0	0	0	0	0	0	0	0	0	0	k__Bacteria
OTU_1671	0	0	0	7	0	0	0	0	6	0	0	0	0	0	0	0	0	0	k__Bacteria
OTU_1672	0	0	0	0	0	0	0	0	0	0	0	0	0	0	0	0	0	0	k__Bacteria
OTU_1673	6	2	0	0	0	0	0	0	1	0	0	0	0	0	0	0	0	0	k__Bacteria
OTU_1674	0	0	0	7	0	0	0	0	0	0	12	0	0	0	0	0	0	0	Unknown
OTU_1675	0	0	0	0	0	0	0	0	0	0	0	0	0	0	10	0	0	3	k__Bacteria;p__Proteobacteria;c__Alphaproteobacteria;o__Sphingomonadales;f__Sphingomonadaceae
OTU_1676	0	1	5	0	0	1	0	1	3	6	0	0	2	1	0	0	0	0	k__Bacteria
OTU_1677	0	0	0	0	0	0	0	0	0	0	0	0	0	0	25	0	0	0	k__Bacteria;p__Proteobacteria;c__Gammaproteobacteria;o__unidentified_Gammaproteobacteria;f__unidentified_Gammaproteobacteria;g__Aquicella;s__
OTU_1678	0	0	5	1	0	0	0	0	0	5	2	0	0	0	0	0	0	0	k__Bacteria
OTU_1679	0	0	0	0	0	0	0	0	0	0	0	0	0	0	13	0	0	0	k__Bacteria;p__Acidobacteria;c__Acidobacteriia;o__Solibacterales;f__unidentified_Solibacterales;g__Bryobacter;s__
OTU_1680	0	0	0	0	0	0	0	0	0	0	0	0	0	0	3	0	0	0	k__Bacteria;p__Firmicutes;c__Clostridia;o__Clostridiales;f__unidentified_Clostridiales;g__unidentified_Clostridiales;s__Clostridium_sp
OTU_1681	0	0	0	0	0	0	0	0	0	0	0	3	0	0	0	0	0	0	k__Bacteria
OTU_1682	0	0	0	0	0	0	0	0	9	1	0	6	0	1	0	0	0	0	k__Bacteria
OTU_1683	0	0	0	0	0	0	0	0	0	0	0	0	0	0	29	0	1	0	k__Bacteria;p__Proteobacteria;c__Gammaproteobacteria;o__unidentified_Gammaproteobacteria;f__Nitrosomonadaceae;g__unidentified_Nitrosomonadaceae;s__bacterium_TG160
OTU_1684	0	0	0	0	0	0	0	0	0	0	0	0	0	11	0	0	0	0	k__Bacteria
OTU_1685	0	0	0	0	0	18	0	0	0	0	0	0	0	0	0	0	0	0	k__Bacteria
OTU_1686	0	0	0	0	0	0	0	0	0	0	0	0	0	0	0	0	0	0	k__Bacteria
OTU_1687	0	0	0	0	0	0	0	0	0	0	0	0	0	4	0	0	0	0	k__Bacteria
OTU_1688	0	0	0	0	0	0	0	0	0	0	0	0	0	0	0	0	0	0	k__Bacteria;p__Firmicutes;c__Negativicutes;o__Selenomonadales;f__Veillonellaceae;g__Veillonella
OTU_1689	0	0	0	0	0	1	0	0	0	7	0	0	0	0	0	0	0	0	k__Bacteria
OTU_1690	0	0	0	0	0	0	0	0	0	0	0	0	0	0	0	0	0	0	k__Bacteria
OTU_1691	0	0	0	0	0	0	0	0	0	0	0	0	0	0	6	0	3	0	k__Bacteria;p__Firmicutes;c__Clostridia;o__Clostridiales;f__Lachnospiraceae
OTU_1692	0	0	0	0	0	0	0	0	0	0	0	0	0	0	0	0	0	0	k__Bacteria
OTU_1693	0	0	2	0	0	1	4	0	10	0	0	0	9	0	0	0	0	0	k__Bacteria
OTU_1694	0	0	0	0	0	0	0	0	0	0	0	0	0	0	0	0	0	0	k__Bacteria
OTU_1695	0	0	0	0	0	0	0	0	0	1	0	0	0	0	0	0	0	0	k__Bacteria
OTU_1696	0	0	0	0	2	0	0	0	0	0	1	0	0	0	0	0	0	0	k__Bacteria
OTU_1697	0	0	0	0	0	0	0	0	3	0	0	9	0	0	0	0	0	0	k__Bacteria
OTU_1698	0	0	0	0	0	0	0	0	0	0	0	0	0	0	22	0	1	0	k__Bacteria;p__Chloroflexi;c__Anaerolineae
OTU_1699	0	0	0	0	0	0	0	0	0	0	0	0	0	0	0	0	0	0	k__Bacteria
OTU_1700	0	0	0	0	0	0	0	0	0	0	0	0	0	0	0	0	0	0	k__Bacteria
OTU_1701	0	0	0	0	0	10	0	3	0	0	0	3	6	0	0	0	0	0	Unknown
OTU_1702	0	0	5	0	0	0	5	0	0	0	0	0	0	0	0	0	0	0	k__Bacteria
OTU_1703	0	0	0	0	0	1	0	0	2	2	0	1	3	2	0	0	0	0	k__Bacteria
OTU_1704	0	0	0	0	0	0	0	0	0	0	0	0	0	0	0	0	0	0	k__Bacteria
OTU_1705	0	19	0	0	0	0	0	0	3	0	0	0	2	0	0	0	0	0	k__Bacteria
OTU_1706	0	0	0	0	0	0	0	0	0	0	0	0	0	0	0	0	0	0	k__Bacteria;p__Actinobacteria;c__Coriobacteriia;o__Coriobacteriales;f__Eggerthellaceae;g__Gordonibacter;s__
OTU_1707	0	0	0	0	0	0	0	0	0	0	0	0	0	0	0	0	0	0	k__Bacteria
OTU_1708	0	0	0	0	0	0	1	0	0	0	0	0	0	0	0	0	0	0	k__Bacteria
OTU_1709	0	0	0	0	0	0	0	0	1	0	0	0	0	13	0	0	0	0	k__Bacteria
OTU_1710	0	0	0	0	0	0	0	0	0	0	0	0	0	0	13	0	0	0	k__Archaea;p__Euryarchaeota;c__Methanomicrobia;o__Methanomicrobiales;f__Methanoregulaceae;g__Methanosphaerula;s__
OTU_1711	13	0	0	0	0	0	0	0	0	0	0	0	0	0	0	0	0	0	k__Bacteria
OTU_1712	0	0	0	0	0	0	0	0	0	0	0	0	0	0	0	0	0	0	k__Bacteria
OTU_1713	0	0	0	0	0	0	0	0	2	0	0	12	0	0	0	0	0	0	k__Bacteria
OTU_1714	0	0	0	0	0	0	0	0	10	0	0	0	13	0	0	0	0	0	k__Bacteria
OTU_1715	0	0	0	0	0	0	0	0	0	0	0	0	0	0	0	1	0	1	k__Bacteria;p__Proteobacteria;c__Gammaproteobacteria;o__unidentified_Gammaproteobacteria;f__Burkholderiaceae;g__Delftia;s__
OTU_1716	0	0	0	0	0	0	0	0	2	9	0	0	0	0	0	0	0	0	k__Bacteria
OTU_1717	0	0	0	0	0	0	0	0	0	0	0	0	0	0	0	0	0	0	k__Bacteria
OTU_1718	0	0	0	0	0	0	0	0	0	0	0	0	0	0	0	0	0	0	k__Bacteria;p__Bacteroidetes;c__Bacteroidia;o__Bacteroidales;f__Prevotellaceae;g__unidentified_Prevotellaceae;s__Prevotella_corporis
OTU_1719	3	4	0	1	0	13	12	3	5	7	1	1	5	2	0	0	0	0	k__Bacteria
OTU_1720	0	0	0	0	0	0	0	0	0	0	0	0	0	0	0	0	0	0	k__Bacteria
OTU_1721	0	0	2	1	0	0	0	1	7	1	0	0	0	2	0	0	0	0	k__Bacteria
OTU_1722	0	0	0	0	0	0	0	8	0	0	0	1	0	0	0	0	0	0	k__Bacteria
OTU_1723	0	0	0	0	0	0	0	0	0	0	0	0	0	0	0	0	0	0	k__Bacteria;p__Bacteroidetes;c__Bacteroidia;o__Flavobacteriales;f__unidentified_Flavobacteriales;g__Chryseobacterium;s__
OTU_1724	0	0	1	0	0	0	0	0	0	0	0	0	0	0	0	0	0	0	k__Bacteria
OTU_1725	0	0	0	0	1	2	0	0	7	1	0	2	2	0	0	0	0	0	k__Bacteria
OTU_1726	0	0	0	0	0	0	0	0	0	0	0	0	0	0	0	6	0	24	k__Bacteria;p__Bacteroidetes;c__Bacteroidia;o__Flavobacteriales;f__Cryomorphaceae;g__;s__
OTU_1727	0	0	0	0	0	0	0	0	21	0	0	0	0	0	0	0	0	0	k__Bacteria
OTU_1728	0	0	0	0	0	0	0	0	0	4	0	5	0	1	0	0	0	0	k__Bacteria
OTU_1729	0	0	0	0	5	0	0	0	0	0	0	6	0	0	0	0	0	0	k__Bacteria
OTU_1730	0	0	0	0	0	0	0	15	0	0	0	0	0	0	0	0	0	0	k__Bacteria
OTU_1731	0	0	0	1	0	0	0	1	0	0	1	0	0	0	0	0	0	0	k__Bacteria
OTU_1732	0	0	0	0	0	0	0	0	20	0	0	1	0	0	0	0	0	0	k__Bacteria
OTU_1733	0	3	2	1	1	0	0	2	6	3	1	3	0	4	0	0	0	0	k__Bacteria
OTU_1734	0	0	0	1	0	0	0	0	0	0	0	0	0	0	0	0	0	0	k__Bacteria
OTU_1735	0	0	0	0	15	0	0	0	0	0	0	0	0	0	0	0	0	0	k__Bacteria
OTU_1736	0	0	0	0	0	0	0	0	0	0	0	0	0	0	0	0	0	0	k__Bacteria;p__Firmicutes;c__Clostridia;o__Clostridiales
OTU_1737	0	4	0	0	0	0	7	0	0	0	0	0	0	0	0	0	0	0	Unknown
OTU_1738	0	0	0	0	0	0	0	1	9	0	0	1	0	0	0	0	0	0	k__Bacteria
OTU_1739	0	10	0	0	0	0	0	0	0	0	0	0	0	0	0	0	0	0	k__Bacteria
OTU_1740	0	0	0	0	0	0	0	0	0	0	0	0	0	0	0	0	0	0	k__Bacteria;p__Actinobacteria;c__unidentified_Actinobacteria;o__Actinomycetales;f__Actinomycetaceae;g__Actinomyces;s__Actinomyces_sp_oral_clone_IP081
OTU_1741	0	0	0	0	0	0	0	11	0	0	0	1	0	0	0	0	0	0	k__Bacteria;p__;c__;o__;f__;g__;s__
OTU_1742	0	0	0	0	0	0	0	0	0	0	0	0	0	0	0	0	0	0	k__Bacteria;p__Firmicutes;c__Clostridia;o__Clostridiales;f__Ruminococcaceae;g__unidentified_Ruminococcaceae;s__Ruminococcus_flavefaciens
OTU_1743	0	0	0	0	0	0	0	3	2	0	0	2	0	7	0	0	0	0	k__Bacteria
OTU_1744	0	0	0	0	0	0	0	0	11	0	0	1	0	0	0	0	0	0	k__Bacteria
OTU_1745	0	0	0	0	0	0	12	0	0	0	0	0	0	0	0	0	0	0	k__Bacteria
OTU_1746	0	0	0	0	0	0	0	0	10	0	0	0	0	0	0	0	0	0	k__Bacteria
OTU_1747	0	0	0	0	0	0	0	0	10	0	0	0	0	0	0	0	0	0	k__Bacteria
OTU_1748	0	0	0	0	0	0	0	0	0	0	0	0	0	0	0	0	0	0	k__Bacteria
OTU_1749	0	0	1	0	0	0	0	0	3	0	0	0	0	0	0	0	0	0	k__Bacteria
OTU_1750	0	0	0	0	0	0	0	0	0	0	0	12	0	0	0	0	0	0	k__Bacteria
OTU_1751	0	0	0	0	0	0	0	0	0	0	0	0	0	0	0	0	0	0	k__Bacteria;p__Actinobacteria;c__unidentified_Actinobacteria;o__Micrococcales;f__Dermabacteraceae;g__Dermabacter;s__
OTU_1752	0	0	0	0	0	0	0	0	0	0	0	0	0	0	0	0	0	0	k__Bacteria
OTU_1753	0	0	0	0	0	0	0	12	0	0	0	0	0	0	0	0	0	0	k__Bacteria
OTU_1754	0	0	0	0	0	0	0	0	11	0	0	0	0	0	0	0	0	0	k__Bacteria
OTU_1755	0	0	0	0	0	0	0	0	0	0	0	0	0	0	0	0	0	0	k__Bacteria
OTU_1756	0	0	0	0	0	0	0	0	0	0	0	0	0	0	43	4	0	2	k__Bacteria;p__Proteobacteria;c__Alphaproteobacteria;o__Rhizobiales;f__unidentified_Rhizobiales;g__Devosia;s__
OTU_1757	0	1	0	0	0	0	0	0	0	0	0	0	0	0	0	0	0	0	k__Bacteria;p__Proteobacteria;c__Gammaproteobacteria;o__Xanthomonadales;f__Xanthomonadaceae
OTU_1758	0	0	0	0	0	0	0	0	9	0	0	0	0	0	0	0	0	0	k__Bacteria
OTU_1759	0	0	0	0	0	0	0	0	0	0	0	0	0	0	18	0	1	1	k__Bacteria;p__Proteobacteria;c__Gammaproteobacteria;o__unidentified_Gammaproteobacteria;f__Methylophilaceae
OTU_1760	0	1	1	3	2	1	0	0	2	5	4	3	1	2	0	0	0	0	k__Bacteria
OTU_1761	0	0	0	0	0	0	0	0	0	0	0	0	0	15	0	0	0	0	k__Bacteria
OTU_1762	0	0	0	0	0	0	0	0	0	0	0	0	0	0	19	0	0	0	k__Bacteria;p__Proteobacteria;c__Alphaproteobacteria;o__unidentified_Alphaproteobacteria;f__unidentified_Alphaproteobacteria
OTU_1763	0	0	0	0	0	0	0	0	0	0	0	0	0	9	0	0	0	0	k__Bacteria
OTU_1764	0	4	3	2	4	0	0	0	11	3	2	7	0	2	0	0	0	0	k__Bacteria
OTU_1765	0	0	0	0	0	0	0	0	0	0	0	0	0	0	0	3	0	0	k__Bacteria;p__Firmicutes;c__Clostridia;o__Clostridiales;f__Ruminococcaceae
OTU_1766	13	0	0	0	0	0	0	0	0	0	0	0	0	0	0	0	0	0	k__Bacteria
OTU_1767	0	0	0	0	0	0	0	0	0	0	0	0	0	0	0	0	0	0	k__Bacteria;p__Firmicutes;c__Clostridia;o__Clostridiales;f__Lachnospiraceae;g__unidentified_Lachnospiraceae
OTU_1768	1	0	2	1	0	6	0	3	13	0	0	0	1	0	0	0	0	0	k__Bacteria
OTU_1769	0	0	0	0	0	0	0	0	0	0	0	0	0	11	0	0	0	0	k__Bacteria
OTU_1770	0	0	0	0	0	0	0	0	0	7	0	0	2	0	0	0	0	0	k__Bacteria
OTU_1771	0	1	1	2	0	1	0	8	2	1	2	1	1	0	0	0	0	0	k__Bacteria
OTU_1772	0	0	0	0	0	0	0	0	0	0	0	0	0	0	40	0	0	0	k__Archaea;p__Crenarchaeota
OTU_1773	0	0	0	0	0	0	0	0	0	0	0	0	0	0	39	2	0	0	k__Bacteria;p__Proteobacteria;c__Alphaproteobacteria;o__Rhizobiales;f__Xanthobacteraceae;g__Pseudolabrys;s__
OTU_1774	0	0	0	0	0	0	0	0	0	0	0	0	0	0	1	0	0	0	k__Bacteria;p__Bacteroidetes;c__Bacteroidia;o__Bacteroidales;f__Marinifilaceae;g__Odoribacter
OTU_1775	0	0	0	0	0	0	0	0	0	17	0	0	0	0	0	0	0	0	k__Bacteria
OTU_1776	0	2	0	1	3	0	0	16	5	0	5	6	0	0	0	0	0	0	Unknown
OTU_1777	0	0	0	0	0	0	0	0	0	0	0	0	0	0	0	0	0	0	k__Bacteria
OTU_1778	0	0	0	0	0	0	0	0	0	0	0	0	0	0	1	2	0	13	k__Bacteria;p__Proteobacteria;c__Gammaproteobacteria;o__Cellvibrionales;f__Halieaceae;g__Halioglobus;s__
OTU_1779	0	0	0	1	0	0	0	0	0	0	0	0	0	0	0	0	0	0	k__Bacteria
OTU_1780	0	0	0	0	0	0	0	0	0	0	0	0	0	0	0	0	0	0	k__Bacteria
OTU_1781	0	0	0	0	0	0	0	0	0	0	0	0	0	9	0	0	0	0	k__Bacteria
OTU_1782	0	0	0	0	0	0	0	0	0	0	0	0	0	0	0	0	0	0	k__Bacteria;p__Verrucomicrobia;c__Verrucomicrobiae;o__Verrucomicrobiales;f__Rubritaleaceae;g__Luteolibacter
OTU_1783	0	0	0	0	0	0	0	0	0	0	0	0	0	0	29	0	0	0	k__Bacteria;p__Proteobacteria;c__Deltaproteobacteria;o__Desulfuromonadales;f__Geobacteraceae;g__Geobacter
OTU_1784	0	0	0	0	0	0	0	0	0	7	0	0	13	0	0	0	0	0	k__Bacteria
OTU_1785	0	0	0	0	0	0	0	0	0	0	0	0	0	3	0	0	0	0	k__Bacteria
OTU_1786	0	6	0	0	0	0	0	0	0	0	0	0	0	0	0	0	0	0	k__Bacteria
OTU_1787	0	0	0	0	0	0	0	0	0	0	0	0	0	0	0	0	0	0	k__Bacteria
OTU_1788	0	0	0	0	0	0	0	0	0	0	0	0	0	0	0	0	0	0	k__Bacteria
OTU_1789	0	0	0	0	0	0	0	0	0	0	0	0	0	0	0	0	0	0	k__Bacteria
OTU_1790	0	0	0	0	0	6	0	1	0	1	0	0	0	0	0	0	0	0	k__Bacteria
OTU_1791	0	0	0	0	0	0	0	0	0	0	0	0	0	0	0	0	0	0	k__Bacteria
OTU_1792	0	0	0	0	0	0	0	0	0	0	0	0	0	0	0	0	0	0	k__Bacteria
OTU_1793	0	0	0	0	0	0	0	12	0	0	0	0	0	0	0	0	0	0	k__Bacteria
OTU_1794	0	0	0	3	0	0	0	0	0	0	3	0	0	0	0	0	0	0	Unknown
OTU_1795	0	0	0	0	0	0	0	0	0	0	0	0	0	0	0	0	1	0	k__Bacteria;p__Firmicutes;c__Clostridia;o__Clostridiales;f__Lachnospiraceae;g__unidentified_Lachnospiraceae;s__Clostridium_sp_Culture-54
OTU_1796	0	0	0	0	1	3	0	0	0	0	0	2	0	0	0	0	0	0	k__Bacteria
OTU_1797	0	0	0	0	0	0	0	0	13	0	0	0	0	0	0	0	0	0	k__Bacteria
OTU_1798	0	0	3	0	6	0	3	0	0	0	0	0	0	0	0	0	0	0	k__Bacteria
OTU_1799	0	0	0	0	2	1	0	0	0	0	0	0	0	0	0	0	0	0	k__Bacteria
OTU_1800	0	0	0	0	0	0	0	0	0	0	0	0	0	0	4	0	0	0	k__Bacteria;p__Bacteroidetes;c__Bacteroidia;o__Bacteroidales;f__Rikenellaceae;g__Alistipes;s__Tidjanibacter_massiliensis
OTU_1801	0	0	0	0	0	0	0	0	0	0	0	0	0	0	0	0	0	0	k__Bacteria
OTU_1802	0	0	0	0	0	0	0	0	0	0	0	0	0	0	0	0	0	0	k__Bacteria
OTU_1803	0	0	0	0	0	0	0	0	0	0	0	0	0	0	0	0	0	0	k__Bacteria
OTU_1804	0	0	0	0	0	0	0	0	0	12	0	0	0	0	0	0	0	0	k__Bacteria
OTU_1805	9	0	0	0	0	0	0	0	0	0	0	0	0	0	0	0	0	0	k__Bacteria
OTU_1806	0	0	0	0	0	0	0	0	0	0	0	0	0	0	0	0	0	0	k__Bacteria;p__Bacteroidetes;c__Bacteroidia;o__Bacteroidales;f__Barnesiellaceae
OTU_1807	0	0	0	0	0	3	0	0	0	0	0	0	0	0	0	0	0	0	k__Bacteria
OTU_1808	0	0	0	0	0	0	0	0	0	0	0	0	0	0	0	0	0	0	k__Bacteria
OTU_1809	0	0	6	0	0	0	0	4	0	8	0	0	0	0	0	0	0	0	k__Bacteria
OTU_1810	0	0	0	0	0	0	0	0	0	0	0	0	0	14	0	0	0	0	Unknown
OTU_1811	0	11	9	0	0	0	0	0	3	0	0	0	5	0	0	0	0	0	Unknown
OTU_1812	0	0	0	0	0	0	0	0	0	0	0	0	0	0	0	0	0	0	k__Bacteria
OTU_1813	0	0	0	0	0	0	0	0	0	0	0	0	0	0	0	0	0	0	k__Bacteria
OTU_1814	0	2	0	0	1	0	0	6	3	0	0	1	0	2	0	0	0	0	k__Bacteria
OTU_1815	0	9	0	0	0	0	0	0	0	0	0	0	0	0	0	0	0	0	k__Bacteria
OTU_1816	0	0	0	0	0	0	0	0	0	0	0	0	0	0	0	0	0	0	k__Bacteria
OTU_1817	1	0	0	0	0	0	0	0	0	0	0	2	10	0	0	0	0	0	k__Bacteria
OTU_1818	0	0	0	0	0	0	0	0	0	0	0	0	0	7	0	0	0	0	k__Bacteria
OTU_1819	0	0	0	0	0	0	0	0	0	0	0	0	0	0	0	0	0	0	k__Bacteria
OTU_1820	0	0	0	0	0	0	0	0	0	0	0	10	0	0	0	0	0	0	k__Bacteria
OTU_1821	0	0	0	0	0	0	0	0	0	0	0	0	0	0	0	0	0	0	k__Bacteria
OTU_1822	0	2	0	0	0	0	0	0	0	0	0	0	0	0	0	0	0	0	k__Bacteria
OTU_1823	0	0	2	3	0	0	5	3	0	2	0	1	0	0	0	0	0	0	k__Bacteria
OTU_1824	0	0	0	0	0	0	0	0	0	0	0	0	0	0	31	0	2	0	k__Bacteria;p__Proteobacteria;c__Deltaproteobacteria;o__Myxococcales;f__Sandaracinaceae;g__;s__
OTU_1825	0	0	6	0	0	15	0	0	0	0	0	0	1	0	0	0	0	0	k__Bacteria
OTU_1826	0	0	0	0	0	0	0	5	0	0	0	2	0	3	0	0	0	0	k__Bacteria
OTU_1827	0	0	0	0	0	0	0	0	0	0	0	0	0	14	0	0	0	0	k__Bacteria
OTU_1828	0	0	0	1	0	0	2	0	0	1	0	0	0	10	0	0	0	0	Unknown
OTU_1829	0	0	0	0	0	0	0	0	0	0	0	0	0	0	0	0	0	0	k__Bacteria;p__Proteobacteria;c__Gammaproteobacteria;o__Xanthomonadales;f__Xanthomonadaceae;g__Lysobacter
OTU_1830	0	0	0	0	2	0	0	0	0	0	0	0	0	9	0	0	0	0	k__Bacteria
OTU_1831	0	0	0	0	0	0	0	0	0	0	0	0	0	0	0	0	0	0	k__Bacteria
OTU_1832	0	0	0	0	0	0	0	0	9	0	0	0	0	0	0	0	0	0	k__Bacteria
OTU_1833	0	1	3	0	0	5	0	0	0	0	0	0	0	0	0	0	0	0	k__Bacteria
OTU_1834	0	0	0	0	0	0	0	0	0	0	0	0	0	0	0	0	0	0	k__Bacteria;p__Firmicutes;c__Negativicutes;o__Selenomonadales;f__Acidaminococcaceae;g__Phascolarctobacterium;s__
OTU_1835	0	0	0	0	10	0	0	0	0	0	0	0	0	0	0	0	0	0	k__Bacteria
OTU_1836	3	0	0	0	0	0	0	0	14	0	0	0	0	1	0	0	0	0	k__Bacteria
OTU_1837	0	0	0	0	0	0	0	0	14	0	0	0	0	0	0	0	0	0	k__Bacteria
OTU_1838	0	0	0	0	0	0	0	0	11	0	0	0	0	0	0	0	0	0	k__Bacteria
OTU_1839	0	0	0	0	0	0	0	0	0	0	0	0	0	0	0	6	0	14	k__Bacteria;p__Bacteroidetes;c__Bacteroidia;o__Flavobacteriales;f__Crocinitomicaceae
OTU_1840	0	0	0	0	0	0	0	0	0	0	0	0	0	0	0	0	0	0	k__Bacteria
OTU_1841	0	0	0	0	0	0	0	0	0	0	0	0	0	12	0	0	0	0	k__Bacteria
OTU_1842	0	0	0	0	0	0	0	0	0	0	0	0	10	0	0	0	0	0	k__Bacteria
OTU_1843	0	0	0	0	0	0	0	0	0	0	0	1	0	0	0	0	0	0	k__Bacteria
OTU_1844	0	0	0	0	0	0	0	0	0	0	0	0	0	0	0	0	0	0	k__Bacteria
OTU_1845	0	0	0	0	0	0	0	0	0	0	0	0	0	0	0	0	0	0	k__Bacteria
OTU_1846	0	0	0	0	0	0	0	0	0	0	0	9	0	0	0	0	0	0	k__Bacteria
OTU_1847	0	0	0	0	0	0	0	0	13	0	0	0	0	0	0	0	0	0	k__Bacteria
OTU_1848	0	0	0	0	0	0	0	0	0	0	0	0	0	0	0	0	0	0	k__Bacteria
OTU_1849	1	3	3	0	1	1	0	0	3	6	0	1	1	0	0	0	0	0	k__Bacteria
OTU_1850	0	0	0	0	0	0	0	0	0	0	0	0	0	0	2	3	0	7	k__Bacteria;p__Proteobacteria;c__Deltaproteobacteria;o__Bdellovibrionales;f__Bdellovibrionaceae;g__Bdellovibrio;s__
OTU_1851	0	0	0	1	0	0	0	0	0	0	1	0	0	0	0	0	0	0	Unknown
OTU_1852	0	0	0	0	0	0	0	0	0	0	0	0	0	0	0	0	0	0	k__Bacteria
OTU_1853	0	1	0	1	0	0	0	0	1	0	1	0	0	1	0	0	0	0	k__Bacteria
OTU_1854	0	0	0	0	0	0	0	0	0	0	0	0	0	0	0	0	0	0	Unknown
OTU_1855	2	9	0	0	0	3	0	0	0	0	0	0	0	0	0	0	0	0	k__Bacteria;p__;c__;o__;f__;g__;s__
OTU_1856	0	0	0	0	0	0	0	0	0	0	0	0	0	0	0	0	0	0	k__Bacteria
OTU_1857	0	4	1	0	3	0	0	4	7	1	0	4	0	0	0	0	0	0	k__Bacteria
OTU_1858	0	0	0	0	0	0	0	0	0	0	0	0	0	0	10	0	0	0	k__Bacteria
OTU_1859	0	0	0	1	0	0	0	0	0	0	0	0	0	0	0	0	0	0	k__Bacteria
OTU_1860	0	0	0	0	0	0	0	0	0	0	0	0	0	0	0	0	0	0	k__Bacteria
OTU_1861	0	0	0	11	0	0	0	0	0	0	0	0	0	0	0	0	0	0	k__Bacteria
OTU_1862	0	0	0	0	0	0	0	0	0	0	0	9	0	0	0	0	0	0	k__Bacteria
OTU_1863	0	0	0	0	0	0	0	0	0	0	0	0	0	0	0	0	0	0	k__Bacteria
OTU_1864	0	1	0	0	0	4	0	0	5	0	0	0	1	0	0	0	0	0	Unknown
OTU_1865	0	1	0	0	0	0	2	0	7	0	0	0	0	8	0	0	0	0	k__Bacteria
OTU_1866	0	0	0	0	0	0	0	0	1	0	0	8	0	2	0	0	0	0	k__Bacteria
OTU_1867	0	0	0	0	0	0	0	1	0	0	0	1	8	0	0	0	0	0	k__Bacteria
OTU_1868	0	0	0	0	0	0	0	0	0	0	0	0	0	0	0	0	0	0	k__Bacteria
OTU_1869	0	0	0	0	0	0	0	0	0	0	0	0	0	0	0	0	0	0	k__Bacteria
OTU_1870	0	1	0	0	0	0	0	0	0	0	0	0	0	3	0	0	0	0	k__Bacteria
OTU_1871	0	0	2	0	0	0	0	0	0	0	0	0	0	0	0	0	0	0	k__Bacteria;p__Proteobacteria;c__Alphaproteobacteria;o__Rickettsiales;f__unidentified_Rickettsiales;g__unidentified_Rickettsiales;s__
OTU_1872	0	0	0	0	0	0	0	0	0	0	0	0	0	11	0	0	0	0	k__Bacteria
OTU_1873	0	3	0	0	0	0	0	0	3	0	0	0	0	0	0	0	0	0	k__Bacteria
OTU_1874	1	7	1	1	6	4	0	46	17	1	1	7	5	1	0	0	0	0	k__Bacteria
OTU_1875	0	0	0	4	0	0	0	0	0	0	5	0	0	0	0	0	0	0	k__Bacteria
OTU_1876	0	0	0	0	0	0	0	0	0	0	0	0	0	9	0	0	0	0	k__Bacteria
OTU_1877	0	0	0	0	0	0	0	0	0	0	0	0	0	0	0	0	0	0	k__Bacteria;p__Firmicutes;c__Clostridia;o__Clostridiales;f__Ruminococcaceae
OTU_1878	0	3	0	0	0	0	0	0	3	0	0	0	0	0	0	0	0	0	k__Bacteria
OTU_1879	0	0	0	0	0	0	0	0	0	0	0	0	0	0	0	0	0	0	k__Bacteria;p__Firmicutes;c__Clostridia;o__Clostridiales
OTU_1880	0	0	0	0	0	0	0	9	0	0	0	0	0	0	0	0	0	0	k__Bacteria
OTU_1881	0	0	0	0	0	0	0	0	0	0	0	0	0	0	11	0	2	0	k__Bacteria;p__Firmicutes;c__Clostridia;o__Clostridiales;f__unidentified_Clostridiales;g__unidentified_Clostridiales;s__Clostridium_sp_PPf35E10
OTU_1882	8	0	0	0	1	0	0	0	0	0	0	0	0	0	0	0	0	0	k__Bacteria
OTU_1883	0	1	0	0	0	8	0	0	1	0	0	0	0	0	0	0	0	0	Unknown
OTU_1884	0	0	0	0	0	0	0	0	0	1	0	0	0	0	0	0	0	0	k__Bacteria
OTU_1885	0	0	0	0	0	0	22	0	0	0	0	0	0	0	0	0	0	0	k__Bacteria
OTU_1886	0	0	0	0	0	0	0	0	0	0	0	0	0	12	0	0	0	0	k__Bacteria
OTU_1887	0	0	0	0	2	0	0	0	0	0	0	0	0	10	0	0	0	0	k__Bacteria
OTU_1888	0	0	0	0	0	0	0	0	0	0	0	0	0	0	0	0	0	0	k__Bacteria
OTU_1889	0	0	0	0	0	0	0	0	0	0	0	10	0	0	0	0	0	0	Unknown
OTU_1890	0	0	0	0	0	0	0	0	0	0	0	0	0	0	0	0	0	0	k__Bacteria
OTU_1891	0	0	0	0	0	0	0	0	0	0	0	0	0	0	0	0	0	0	k__Bacteria
OTU_1892	0	1	0	0	0	0	1	0	0	0	0	0	0	0	0	1	0	6	k__Bacteria;p__Firmicutes;c__Clostridia;o__Clostridiales;f__Ruminococcaceae;g__Subdoligranulum;s__
OTU_1893	1	0	0	0	0	0	0	0	0	0	0	0	0	10	0	0	0	0	Unknown
OTU_1894	0	0	0	0	0	0	0	0	0	0	0	0	0	0	0	0	0	0	k__Bacteria
OTU_1895	0	0	0	0	0	0	0	0	0	0	0	0	2	0	0	0	0	0	k__Bacteria
OTU_1896	0	0	0	0	0	0	0	2	0	0	0	0	8	0	0	0	0	0	k__Bacteria
OTU_1897	0	2	0	0	0	0	0	0	0	5	0	0	0	0	0	0	0	0	k__Bacteria
OTU_1898	1	0	0	0	0	0	0	0	0	0	0	3	0	0	0	0	0	0	k__Bacteria
OTU_1899	0	0	0	0	0	0	0	0	0	1	0	0	0	0	0	0	0	0	k__Bacteria
OTU_1900	0	0	0	0	0	0	0	0	0	0	0	0	0	0	0	0	0	0	k__Bacteria;p__Firmicutes;c__Clostridia;o__Clostridiales;f__Lachnospiraceae;g__;s__
OTU_1901	0	0	0	0	0	0	0	0	0	0	0	0	0	0	0	0	0	0	k__Bacteria
OTU_1902	0	0	0	0	0	0	0	0	0	0	0	0	0	0	0	0	0	0	k__Bacteria
OTU_1903	0	0	0	0	0	0	0	0	0	0	0	3	0	7	0	0	0	0	k__Bacteria
OTU_1904	0	0	0	0	0	0	0	0	0	0	0	0	0	0	0	0	0	0	k__Bacteria;p__Firmicutes;c__Bacilli;o__Lactobacillales;f__Lactobacillaceae;g__Lactobacillus;s__Lactobacillus_sanfranciscensis
OTU_1905	0	0	0	0	1	0	0	0	0	0	0	0	0	0	0	0	0	0	k__Bacteria
OTU_1906	2	0	0	0	0	0	0	0	0	0	0	0	0	12	0	0	0	0	k__Bacteria
OTU_1907	0	0	0	0	0	0	0	0	11	0	0	0	0	0	0	0	0	0	k__Bacteria
OTU_1908	7	0	0	1	1	0	2	1	0	0	0	4	0	5	0	0	0	0	k__Bacteria
OTU_1909	0	0	0	0	0	0	0	0	0	0	0	0	0	0	42	0	1	0	k__Bacteria;p__Acidobacteria;c__Acidobacteriia;o__Solibacterales;f__unidentified_Solibacterales;g__Candidatus_Solibacter;s__
OTU_1910	1	24	16	1	0	5	0	0	50	25	1	1	12	25	0	0	0	0	k__Bacteria
OTU_1911	0	0	0	0	0	0	0	0	0	0	0	0	0	0	0	0	0	0	k__Bacteria
OTU_1912	0	0	0	0	6	12	1	0	0	0	0	4	0	0	0	0	0	0	k__Bacteria
OTU_1913	0	0	0	0	0	0	0	0	0	0	0	0	0	0	15	0	0	0	k__Bacteria;p__Chloroflexi;c__Anaerolineae;o__Caldilineales;f__Caldilineaceae;g__;s__
OTU_1914	0	0	0	2	0	0	0	0	0	1	0	0	0	4	0	0	0	0	k__Bacteria
OTU_1915	0	0	0	0	0	0	0	0	0	0	0	0	0	0	16	0	0	0	k__Archaea;p__Euryarchaeota;c__Methanobacteria;o__Methanobacteriales;f__Methanobacteriaceae;g__Methanobacterium;s__
OTU_1916	0	0	0	0	0	0	0	0	0	0	0	0	0	0	13	0	0	0	k__Bacteria;p__Proteobacteria;c__Deltaproteobacteria;o__Desulfobacterales;f__Desulfobulbaceae;g__Desulfobulbus;s__
OTU_1917	0	0	0	0	0	0	0	0	0	0	0	0	0	0	0	0	0	0	k__Bacteria
OTU_1918	0	0	0	0	15	0	0	0	1	0	0	2	0	0	28	0	12	0	k__Bacteria;p__Firmicutes;c__Clostridia;o__Clostridiales;f__unidentified_Clostridiales;g__unidentified_Clostridiales;s__Clostridium_beijerinckii
OTU_1919	0	0	10	0	0	0	0	0	0	1	0	0	0	0	0	0	0	0	k__Bacteria
OTU_1920	0	0	0	0	0	0	0	0	0	0	0	0	0	0	0	0	0	0	k__Bacteria
OTU_1921	0	0	0	0	0	0	0	0	0	0	0	0	0	0	0	0	0	0	k__Bacteria
OTU_1922	0	0	0	0	0	0	0	0	2	1	0	0	10	0	0	0	0	0	k__Bacteria
OTU_1923	0	0	0	0	0	0	0	0	0	0	0	0	0	0	14	0	0	0	k__Bacteria;p__Chloroflexi
OTU_1924	0	0	0	0	0	0	0	1	9	2	0	0	0	0	0	0	0	0	k__Bacteria
OTU_1925	0	0	0	0	0	0	0	0	0	0	0	0	0	0	0	0	0	0	k__Bacteria;p__Firmicutes;c__Erysipelotrichia;o__Erysipelotrichales;f__Erysipelotrichaceae;g__;s__
OTU_1926	0	0	0	0	0	0	0	0	0	0	0	0	0	15	0	0	0	0	k__Bacteria
OTU_1927	3	2	0	0	1	0	0	0	0	0	0	3	0	0	0	0	0	0	k__Bacteria
OTU_1928	0	0	0	0	0	0	0	0	0	0	0	0	0	0	0	0	0	0	k__Bacteria
OTU_1929	0	0	0	0	0	0	0	0	0	0	0	0	0	0	0	0	0	0	k__Bacteria
OTU_1930	0	0	0	0	0	0	0	0	0	0	0	0	0	0	0	0	0	0	k__Bacteria
OTU_1931	0	2	0	0	0	0	0	0	0	0	0	0	0	0	0	0	0	0	k__Bacteria
OTU_1932	0	0	0	0	0	0	0	0	0	0	0	0	0	0	0	0	0	0	k__Bacteria
OTU_1933	0	0	0	0	0	0	0	0	0	0	0	0	0	0	31	0	2	0	k__Bacteria;p__Actinobacteria;c__unidentified_Actinobacteria;o__Corynebacteriales;f__Mycobacteriaceae;g__Mycobacterium
OTU_1934	0	0	0	0	0	0	0	0	0	0	0	6	0	2	0	0	0	0	k__Bacteria
OTU_1935	0	0	0	0	0	0	0	0	0	0	0	0	0	0	0	0	0	0	k__Bacteria
OTU_1936	0	0	0	0	0	0	0	0	0	0	0	0	0	0	0	0	0	0	k__Bacteria;p__Actinobacteria;c__unidentified_Actinobacteria;o__Propionibacteriales;f__Nocardioidaceae;g__Nocardioides
OTU_1937	0	1	0	0	0	0	8	0	0	0	0	0	0	0	0	0	0	0	k__Bacteria
OTU_1938	0	6	4	0	0	0	0	0	7	3	1	0	0	1	0	0	0	0	k__Bacteria
OTU_1939	0	2	0	4	0	2	12	0	0	0	0	0	0	0	0	0	0	0	k__Bacteria
OTU_1940	0	0	1	1	0	1	0	4	1	6	1	0	1	0	0	0	0	0	k__Bacteria
OTU_1941	0	0	0	0	0	0	0	0	0	0	0	0	0	0	0	0	0	0	k__Bacteria
OTU_1942	0	0	0	0	0	0	0	0	0	0	0	0	0	12	0	0	0	0	k__Bacteria
OTU_1943	0	0	0	0	0	0	0	0	0	0	0	0	0	0	19	0	0	0	k__Bacteria;p__Actinobacteria;c__Coriobacteriia;o__;f__;g__;s__
OTU_1944	0	0	0	0	0	0	0	0	0	0	0	0	0	0	0	0	0	0	k__Bacteria;p__Firmicutes;c__Bacilli;o__Lactobacillales;f__Lactobacillaceae;g__Lactobacillus;s__Lactobacillus_aviarius
OTU_1945	0	0	0	0	0	0	0	0	0	0	0	0	0	9	0	0	0	0	k__Bacteria
OTU_1946	0	0	0	0	0	0	0	0	0	0	0	0	0	0	31	0	0	1	k__Bacteria;p__Acidobacteria;c__Acidobacteriia;o__Solibacterales;f__unidentified_Solibacterales;g__Candidatus_Solibacter;s__
OTU_1947	0	0	0	0	0	0	0	0	5	0	0	3	0	0	0	0	0	0	k__Bacteria
OTU_1948	0	0	0	0	0	0	0	1	0	0	0	1	0	6	0	0	0	0	k__Bacteria
OTU_1949	0	0	0	0	0	0	0	0	0	0	0	0	4	0	0	0	0	0	k__Bacteria
OTU_1950	3	1	0	0	0	8	0	0	0	0	0	0	0	0	0	0	0	0	k__Bacteria
OTU_1951	0	0	0	0	0	0	0	0	0	0	0	0	0	0	18	0	0	0	k__Bacteria;p__Proteobacteria;c__Deltaproteobacteria;o__Desulfuromonadales;f__Geobacteraceae;g__Geobacter;s__
OTU_1952	0	0	0	0	0	0	0	0	0	0	0	0	0	8	0	0	0	0	k__Bacteria
OTU_1953	0	0	0	0	0	0	0	0	0	0	0	0	0	0	0	0	0	0	k__Bacteria
OTU_1954	0	0	0	0	0	0	0	8	5	0	0	0	1	3	0	0	0	0	k__Bacteria
OTU_1955	0	0	1	0	6	7	0	0	0	0	0	0	0	0	0	0	0	0	k__Bacteria
OTU_1956	0	1	0	0	1	0	8	0	0	0	0	0	0	0	0	0	0	0	k__Bacteria
OTU_1957	0	0	0	0	0	0	0	0	2	0	0	12	0	0	0	0	0	0	k__Bacteria;p__;c__;o__;f__;g__;s__
OTU_1958	0	0	0	0	0	0	0	0	0	0	0	0	0	0	0	0	0	0	k__Bacteria
OTU_1959	0	0	0	0	0	0	0	2	0	0	0	0	0	0	0	0	0	0	k__Bacteria
OTU_1960	0	0	0	0	0	0	0	0	0	0	0	0	0	8	0	0	0	0	k__Bacteria
OTU_1961	0	0	15	0	0	0	0	0	0	0	0	0	0	0	0	0	0	0	k__Bacteria
OTU_1962	0	1	7	0	3	2	0	0	0	0	0	0	0	0	0	0	0	0	k__Bacteria
OTU_1963	0	0	0	0	0	0	0	0	0	0	0	0	0	0	0	0	0	0	k__Bacteria;p__Firmicutes;c__Bacilli;o__Bacillales;f__Bacillaceae;g__Bacillus;s__Bacillus_coagulans
OTU_1964	0	0	0	0	0	0	0	0	5	6	0	0	0	0	0	0	0	0	k__Bacteria
OTU_1965	0	0	0	8	0	0	0	0	0	0	0	0	0	0	0	0	0	0	k__Bacteria
OTU_1966	0	0	0	0	0	0	0	0	0	8	0	0	0	0	0	0	0	0	k__Bacteria
OTU_1967	0	2	1	0	0	8	0	0	0	6	0	0	0	0	0	0	0	0	k__Bacteria
OTU_1968	0	0	0	1	1	0	0	0	0	0	7	0	0	0	0	0	9	0	k__Bacteria;p__Actinobacteria;c__unidentified_Actinobacteria;o__Pseudonocardiales;f__Pseudonocardiaceae;g__Pseudonocardia;s__Pseudonocardia_carboxydivorans
OTU_1969	0	0	11	0	0	0	0	0	0	0	0	0	0	0	0	0	0	0	k__Bacteria
OTU_1970	0	0	3	0	8	1	2	2	0	10	0	2	0	0	0	0	0	0	k__Bacteria
OTU_1971	0	0	0	4	1	0	13	0	0	0	0	0	0	0	0	0	0	0	k__Bacteria
OTU_1972	0	0	0	0	1	0	0	0	0	0	0	0	0	0	1	0	0	4	k__Bacteria;p__Proteobacteria;c__Gammaproteobacteria;o__Enterobacteriales;f__Enterobacteriaceae;g__Klebsiella;s__Klebsiella_pneumoniae
OTU_1973	0	0	0	0	0	0	0	7	0	0	0	0	0	1	0	0	0	0	Unknown
OTU_1974	0	0	0	0	9	0	0	0	0	0	0	0	0	0	0	0	0	0	k__Bacteria
OTU_1975	0	0	0	0	0	0	0	0	0	0	0	0	0	0	0	0	0	0	k__Bacteria;p__Fusobacteria;c__Fusobacteriia;o__Fusobacteriales;f__Leptotrichiaceae;g__Leptotrichia;s__Leptotrichia_hofstadii
OTU_1976	0	0	0	1	0	0	12	0	0	0	0	0	0	0	0	0	0	0	k__Bacteria
OTU_1977	0	8	0	0	0	0	0	0	0	0	0	0	0	0	0	0	0	0	k__Bacteria
OTU_1978	0	0	0	0	7	0	0	0	0	0	0	0	0	1	0	0	0	0	k__Bacteria
OTU_1979	0	0	0	0	0	0	0	0	0	0	0	0	0	0	0	0	0	0	k__Bacteria
OTU_1980	0	0	0	0	0	0	0	0	0	0	0	0	0	0	0	0	0	0	k__Bacteria
OTU_1981	0	0	0	0	0	0	0	0	0	0	0	0	0	0	0	0	0	0	k__Bacteria
OTU_1982	0	0	0	0	0	0	0	0	0	0	0	0	0	0	0	0	0	0	k__Bacteria;p__Firmicutes;c__Clostridia;o__Clostridiales
OTU_1983	0	4	0	0	1	0	0	1	6	0	2	1	0	4	0	0	0	0	k__Bacteria
OTU_1984	1	0	0	0	0	0	0	0	0	12	0	0	0	0	0	0	0	0	k__Bacteria
OTU_1985	0	0	0	0	0	0	0	0	0	0	0	0	0	0	4	0	7	0	k__Bacteria;p__Firmicutes;c__Clostridia;o__Clostridiales;f__Ruminococcaceae;g__Oscillibacter;s__[Clostridium]_leptum
OTU_1986	0	0	0	0	9	0	0	0	0	0	0	0	0	1	0	0	0	0	k__Bacteria
OTU_1987	2	0	0	0	0	0	0	0	0	0	0	0	0	0	0	0	0	0	Unknown
OTU_1988	0	0	0	0	0	0	0	0	0	0	0	0	0	0	0	0	0	2	k__Bacteria;p__Bacteroidetes;c__Ignavibacteria;o__;f__;g__;s__
OTU_1989	0	0	0	0	0	0	0	0	0	0	0	0	0	0	17	0	0	1	k__Bacteria;p__Proteobacteria;c__Deltaproteobacteria;o__Syntrophobacterales;f__Syntrophaceae;g__;s__
OTU_1990	0	0	0	0	0	0	0	0	0	0	0	0	0	0	3	0	0	25	k__Bacteria;p__Proteobacteria;c__Gammaproteobacteria;o__unidentified_Gammaproteobacteria
OTU_1991	0	0	0	0	0	0	0	0	0	0	0	0	0	0	0	0	0	0	k__Bacteria
OTU_1992	0	0	0	0	0	0	0	0	0	0	0	0	0	1	0	0	0	0	k__Bacteria
OTU_1993	1	0	0	5	0	0	0	0	9	0	0	0	0	3	0	0	0	0	k__Bacteria
OTU_1994	0	0	0	0	0	0	0	0	0	0	0	0	0	0	0	0	0	0	k__Bacteria;p__;c__;o__;f__;g__;s__
OTU_1995	0	0	0	0	0	0	0	0	0	0	0	0	0	0	0	3	0	18	k__Bacteria;p__Bacteroidetes;c__Bacteroidia;o__Chitinophagales;f__Saprospiraceae;g__;s__
[truncated: 9,688 more rows]

## Sheet: Info
File
OTU	OTU-table incl. Information on total tags, uniqtags, tax_tags, unclassified tags, taxonomy; here: all female samples incl. Four negative controls are listed which were sequenced
	femvitroAB = IVG+ group
	femvitro = IVG- group
	femvivo = C group
	femneg = negative control in parallel of female sample preparation
	mal.negg = negative control in parallel of male sample preparation
	ny.neg = negative control in parallel of nymph sample preparation
	neg.egg = negative control in parallel of larvae and egg sample preparation
Reads_before	Library size before removing possible contaminants (only classified tags were used, see "tax-tags" from OTU-file)
Reads_after	Library size after decontam package (prevalence method, treshold 0.5)
Alpha-Div	Data on alpha diversity indices (Observed species, Chao1, ACE, Shannon, Simpson)
